# Supplementary material for: Genome sequence of Xanthomonas fuscans subsp. fuscans strain 4834-R reveals that flagellar motility is not a general feature of xanthomonads
Source: BMC Genomics. 2013 Nov 6;14:761. doi: 10.1186/1471-2164-14-761 (PMC3826837; doi:10.1186/1471-2164-14-761)
Supplement: Additional file 2 — List of the 240 unique CDSs of Xff 4834-R genome based on comparisons with the genomes of 12 other Xanthomonas spp. and two closely related organisms. [file 1471-2164-14-761-S2.xlsx]

## Sheet: Feuil1
Additional file 2. List of the 240 unique CDSs of Xff 4334-R genome based on comparisons with the genomes of 12 other Xanthomonas spp. and two closely related organisms.
Group_id	Xal PC73	Xfa ICPB15035	Xac 306	Xcv 85-10	Xacm F1	Xcc ATCC33913	Xg ATCC19865	Xcm NCPPB4381	Xoo PX99A	Xoc BLS256	Xff 4834-R	Xcr 756C	Sm R551-3	Xv ATCC35937	Xf Temecula 1	class (Riley)	product
XFF4834R_chr32270	0	0	0	0	0	0	0	0	0	0	1	0	0	0	0	1.2	putative_secreted_DNA/RNA_non-specific_endonuclease
XFF4834R_chr17120	0	0	0	0	0	0	0	0	0	0	1	0	0	0	0	2.1	putative_Histone-like_DNA-binding_protein
XFF4834R_chr32280	0	0	0	0	0	0	0	0	0	0	1	0	0	0	0	2.1	hypothetical_DNA_helicase_
XFF4834R_chr33750	0	0	0	0	0	0	0	0	0	0	1	0	0	0	0	2.1.2	probable_type_I_restriction-modification_system_endonuclease
XFF4834R_chr42740	0	0	0	0	0	0	0	0	0	0	1	0	0	0	0	2.1.2	putative_Type-2_restriction_endonuclease_BsuBI/PstI_
XFF4834R_plc00240	0	0	0	0	0	0	0	0	0	0	1	0	0	0	0	2.1.2	Probable_Type_II_restriction_endonuclease_XcyI
XFF4834R_plc00430	0	0	0	0	0	0	0	0	0	0	1	0	0	0	0	2.1.2	putative_restriction_endonuclease_protein
XFF4834R_plb00130	0	0	0	0	0	0	0	0	0	0	1	0	0	0	0	2.1.3	putative_resolvase
XFF4834R_chr03170	0	0	0	0	0	0	0	0	0	0	1	0	0	0	0	2.2	Putative_barnase_inhibitor
XFF4834R_chr28870	0	0	0	0	0	0	0	0	0	0	1	0	0	0	0	2.3.2	probable_30S_ribosomal_protein_S6
XFF4834R_chr13490	0	0	0	0	0	0	0	0	0	0	1	0	0	0	0	3	putative_DNA-binding_protein_
XFF4834R_chr13510	0	0	0	0	0	0	0	0	0	0	1	0	0	0	0	3	putative_DNA-binding_protein_with_helix-turn-helix_domain_
XFF4834R_chr13640	0	0	0	0	0	0	0	0	0	0	1	0	0	0	0	3	putative_transcriptionnal_regulator_HTH
XFF4834R_chr14720	0	0	0	0	0	0	0	0	0	0	1	0	0	0	0	3	putative_regulatory_protein,_FmdB_
XFF4834R_chr16100	0	0	0	0	0	0	0	0	0	0	1	0	0	0	0	3.1.2.4.3	putative_regulatory_protein_of_a_two_component_system
XFF4834R_chr00080	0	0	0	0	0	0	0	0	0	0	1	0	0	0	0	4.2.C.1	TonB_protein
XFF4834R_chr07630	0	0	0	0	0	0	0	0	0	0	1	0	0	0	0	4.3.A.3	_potassium_ion_accessory_transporter_subunit_
XFF4834R_chr23280	0	0	0	0	0	0	0	0	0	0	1	0	0	0	0	4.S.85	probable_ABC_transporter_heme_permease_CcmB
XFF4834R_chr23830	0	0	0	0	0	0	0	0	0	0	1	0	0	0	0	5.13	Xanthomonas_outer_protein_T,_type_III_effector_XopT
XFF4834R_chr03180	0	0	0	0	0	0	0	0	0	0	1	0	0	0	0	5.5	Putative_Activator_of_Hsp90_ATPase_1-like_protein
XFF4834R_chr10340	0	0	0	0	0	0	0	0	0	0	1	0	0	0	0	7.2	putative_secreted_protein
XFF4834R_chr06370	0	0	0	0	0	0	0	0	0	0	1	0	0	0	0	7.3	putative_membrane_protein
XFF4834R_chr10150	0	0	0	0	0	0	0	0	0	0	1	0	0	0	0	7.3	putative_membrane_protein
XFF4834R_chr31530	0	0	0	0	0	0	0	0	0	0	1	0	0	0	0	7.4	Hypothetical_outer_membrane_protein
XFF4834R_chr42230	0	0	0	0	0	0	0	0	0	0	1	0	0	0	0	7.5	hypothetical_secreted_protein
XFF4834R_chr03640	0	0	0	0	0	0	0	0	0	0	1	0	0	0	0	7.5	Putative_secreted_protein
XFF4834R_chr32800	0	0	0	0	0	0	0	0	0	0	1	0	0	0	0	7.5	putative_secreted_protein
XFF4834R_chr37310	0	0	0	0	0	0	0	0	0	0	1	0	0	0	0	7.5	Conserved_hypothetical_secreted_protein
XFF4834R_chr41910	0	0	0	0	0	0	0	0	0	0	1	0	0	0	0	7.5	putative_secreted_protein
XFF4834R_chr22330	0	0	0	0	0	0	0	0	0	0	1	0	0	0	0	8.1	hypothetical_filamentous_phage_phiLf_adsorption_protein_III_
XFF4834R_chr25960	0	0	0	0	0	0	0	0	0	0	1	0	0	0	0	8.1	putative_phage_integrase_protein
XFF4834R_chr42510	0	0	0	0	0	0	0	0	0	0	1	0	0	0	0	8.2.1	putative_plasmid_stabilisation_system_protein
XFF4834R_plb00030	0	0	0	0	0	0	0	0	0	0	1	0	0	0	0	8.2.1	Putative_plasmid_partitioning_protein
XFF4834R_pla00420	0	0	0	0	0	0	0	0	0	0	1	0	0	0	0	8.2.2	putative_conjugal_transfer_protein_TraF;_peptidase
XFF4834R_plb00190	0	0	0	0	0	0	0	0	0	0	1	0	0	0	0	8.2.2	putative_protein_TraL
XFF4834R_plb00200	0	0	0	0	0	0	0	0	0	0	1	0	0	0	0	8.2.2	putative_TraD_protein
XFF4834R_plb00010	0	0	0	0	0	0	0	0	0	0	1	0	0	0	0	8.2	Putative_mobilisation_protein
XFF4834R_plb00020	0	0	0	0	0	0	0	0	0	0	1	0	0	0	0	8.2	Probable_relaxase
XFF4834R_plb00040	0	0	0	0	0	0	0	0	0	0	1	0	0	0	0	8.2	Putative_plasmid_partioning_protein_ParB
XFF4834R_chr23850	0	0	0	0	0	0	0	0	0	0	1	0	0	0	0	8.3.1	Xac4_like_transposase,_ORFA
XFF4834R_chr00330	0	0	0	0	0	0	0	0	0	0	1	0	0	0	0	10	hypothetical_protein
XFF4834R_chr00610	0	0	0	0	0	0	0	0	0	0	1	0	0	0	0	10	hypothetical_protein
XFF4834R_chr01790	0	0	0	0	0	0	0	0	0	0	1	0	0	0	0	10	Hypothetical_protein
XFF4834R_chr02590	0	0	0	0	0	0	0	0	0	0	1	0	0	0	0	10	Hypothetical_protein
XFF4834R_chr03150	0	0	0	0	0	0	0	0	0	0	1	0	0	0	0	10	Hypothetical_protein
XFF4834R_chr03160	0	0	0	0	0	0	0	0	0	0	1	0	0	0	0	10	Hypothetical_protein
XFF4834R_chr03240	0	0	0	0	0	0	0	0	0	0	1	0	0	0	0	10	Hypothetical_protein
XFF4834R_chr03270	0	0	0	0	0	0	0	0	0	0	1	0	0	0	0	10	Hypothetical_protein
XFF4834R_chr03320	0	0	0	0	0	0	0	0	0	0	1	0	0	0	0	10	Hypothetical_protein
XFF4834R_chr03610	0	0	0	0	0	0	0	0	0	0	1	0	0	0	0	10	Hypothetical_protein
XFF4834R_chr04760	0	0	0	0	0	0	0	0	0	0	1	0	0	0	0	10	Hypothetical_protein
XFF4834R_chr05390	0	0	0	0	0	0	0	0	0	0	1	0	0	0	0	10	hypothetical_protein
XFF4834R_chr05840	0	0	0	0	0	0	0	0	0	0	1	0	0	0	0	10	hypothetical_protein
XFF4834R_chr08010	0	0	0	0	0	0	0	0	0	0	1	0	0	0	0	10	hypothetical_protein
XFF4834R_chr08030	0	0	0	0	0	0	0	0	0	0	1	0	0	0	0	10	hypothetical_protein
XFF4834R_chr08260	0	0	0	0	0	0	0	0	0	0	1	0	0	0	0	10	Hypothetical_protein
XFF4834R_chr10840	0	0	0	0	0	0	0	0	0	0	1	0	0	0	0	10	hypothetical_protein
XFF4834R_chr10850	0	0	0	0	0	0	0	0	0	0	1	0	0	0	0	10	hypothetical_protein
XFF4834R_chr10860	0	0	0	0	0	0	0	0	0	0	1	0	0	0	0	10	hypothetical_protein
XFF4834R_chr10890	0	0	0	0	0	0	0	0	0	0	1	0	0	0	0	10	hypothetical_protein
XFF4834R_chr11000	0	0	0	0	0	0	0	0	0	0	1	0	0	0	0	10	hypothetical_protein
XFF4834R_chr11460	0	0	0	0	0	0	0	0	0	0	1	0	0	0	0	10	hypothetical_protein
XFF4834R_chr11510	0	0	0	0	0	0	0	0	0	0	1	0	0	0	0	10	hypothetical_protein
XFF4834R_chr14020	0	0	0	0	0	0	0	0	0	0	1	0	0	0	0	10	hypothetical_protein
XFF4834R_chr14250	0	0	0	0	0	0	0	0	0	0	1	0	0	0	0	10	Hypothetical_protein
XFF4834R_chr15830	0	0	0	0	0	0	0	0	0	0	1	0	0	0	0	10	hypothetical_protein
XFF4834R_chr16480	0	0	0	0	0	0	0	0	0	0	1	0	0	0	0	10	Hypothetical_protein
XFF4834R_chr18420	0	0	0	0	0	0	0	0	0	0	1	0	0	0	0	10	Hypothetical_protein
XFF4834R_chr19110	0	0	0	0	0	0	0	0	0	0	1	0	0	0	0	10	hypothetical_protein
XFF4834R_chr19370	0	0	0	0	0	0	0	0	0	0	1	0	0	0	0	10	Hypothetical_protein
XFF4834R_chr20220	0	0	0	0	0	0	0	0	0	0	1	0	0	0	0	10	Hypothetical_protein
XFF4834R_chr20460	0	0	0	0	0	0	0	0	0	0	1	0	0	0	0	10	hypothetical_protein
XFF4834R_chr24900	0	0	0	0	0	0	0	0	0	0	1	0	0	0	0	10	hypothetical_protein
XFF4834R_chr25150	0	0	0	0	0	0	0	0	0	0	1	0	0	0	0	10	hypothetical_protein
XFF4834R_chr25160	0	0	0	0	0	0	0	0	0	0	1	0	0	0	0	10	hypothetical_protein
XFF4834R_chr25170	0	0	0	0	0	0	0	0	0	0	1	0	0	0	0	10	hypothetical_protein
XFF4834R_chr25190	0	0	0	0	0	0	0	0	0	0	1	0	0	0	0	10	hypothetical_protein
XFF4834R_chr25450	0	0	0	0	0	0	0	0	0	0	1	0	0	0	0	10	Hypothetical_protein
XFF4834R_chr25760	0	0	0	0	0	0	0	0	0	0	1	0	0	0	0	10	hypothetical_protein
XFF4834R_chr25840	0	0	0	0	0	0	0	0	0	0	1	0	0	0	0	10	hypothetical_protein
XFF4834R_chr25950	0	0	0	0	0	0	0	0	0	0	1	0	0	0	0	10	hypothetical_protein
XFF4834R_chr27960	0	0	0	0	0	0	0	0	0	0	1	0	0	0	0	10	hypothetical_protein
XFF4834R_chr29770	0	0	0	0	0	0	0	0	0	0	1	0	0	0	0	10	Hypothetical_protein
XFF4834R_chr31390	0	0	0	0	0	0	0	0	0	0	1	0	0	0	0	10	hypothetical_proteins
XFF4834R_chr31880	0	0	0	0	0	0	0	0	0	0	1	0	0	0	0	10	hypothetical_protein
XFF4834R_chr32780	0	0	0	0	0	0	0	0	0	0	1	0	0	0	0	10	hypothetical_protein
XFF4834R_chr32920	0	0	0	0	0	0	0	0	0	0	1	0	0	0	0	10	hypothetical_protein
XFF4834R_chr33420	0	0	0	0	0	0	0	0	0	0	1	0	0	0	0	10	Hypothetical_protein
XFF4834R_chr33980	0	0	0	0	0	0	0	0	0	0	1	0	0	0	0	10	hypothetical_protein
XFF4834R_chr34040	0	0	0	0	0	0	0	0	0	0	1	0	0	0	0	10	hypothetical_protein
XFF4834R_chr34430	0	0	0	0	0	0	0	0	0	0	1	0	0	0	0	10	hypothetical_protein
XFF4834R_chr34880	0	0	0	0	0	0	0	0	0	0	1	0	0	0	0	10	putative_transmembrane_protein
XFF4834R_chr35790	0	0	0	0	0	0	0	0	0	0	1	0	0	0	0	10	Hypothetical_protein
XFF4834R_chr36760	0	0	0	0	0	0	0	0	0	0	1	0	0	0	0	10	Hypothetical_protein
XFF4834R_chr37950	0	0	0	0	0	0	0	0	0	0	1	0	0	0	0	10	Hypothetical_protein
XFF4834R_chr38240	0	0	0	0	0	0	0	0	0	0	1	0	0	0	0	10	hypothetical_protein
XFF4834R_chr39920	0	0	0	0	0	0	0	0	0	0	1	0	0	0	0	10	hypothetical_protein
XFF4834R_chr41100	0	0	0	0	0	0	0	0	0	0	1	0	0	0	0	10	hypothetical_protein
XFF4834R_chr42590	0	0	0	0	0	0	0	0	0	0	1	0	0	0	0	10	hypothetical_protein
XFF4834R_pla00060	0	0	0	0	0	0	0	0	0	0	1	0	0	0	0	10	hypothetical_protein
XFF4834R_pla00090	0	0	0	0	0	0	0	0	0	0	1	0	0	0	0	10	hypothetical_protein
XFF4834R_pla00130	0	0	0	0	0	0	0	0	0	0	1	0	0	0	0	10	hypothetical_protein
XFF4834R_plb00050	0	0	0	0	0	0	0	0	0	0	1	0	0	0	0	10	Hypothetical_protein
XFF4834R_plb00090	0	0	0	0	0	0	0	0	0	0	1	0	0	0	0	10	Hypothetical_protein
XFF4834R_plb00110	0	0	0	0	0	0	0	0	0	0	1	0	0	0	0	10	Hypothetical_protein
XFF4834R_plc00050	0	0	0	0	0	0	0	0	0	0	1	0	0	0	0	10	hypothetical_protein
XFF4834R_plc00080	0	0	0	0	0	0	0	0	0	0	1	0	0	0	0	10	hypothetical_protein
XFF4834R_plc00100	0	0	0	0	0	0	0	0	0	0	1	0	0	0	0	10	Hypothetical_protein
XFF4834R_plc00210	0	0	0	0	0	0	0	0	0	0	1	0	0	0	0	10	Hypothetical_protein
XFF4834R_plc00250	0	0	0	0	0	0	0	0	0	0	1	0	0	0	0	10	hypothetical_protein
XFF4834R_plc00270	0	0	0	0	0	0	0	0	0	0	1	0	0	0	0	10	Hypothetical_protein
XFF4834R_plc00280	0	0	0	0	0	0	0	0	0	0	1	0	0	0	0	10	hypothetical_protein
XFF4834R_plc00470	0	0	0	0	0	0	0	0	0	0	1	0	0	0	0	10	Hypothetical_protein
XFF4834R_chr00470	0	0	0	0	0	0	0	0	0	0	1	0	0	0	0	10.1	hypothetical_protein
XFF4834R_chr01260	0	0	0	0	0	0	0	0	0	0	1	0	0	0	0	10.1	hypothetical_protein
XFF4834R_chr02180	0	0	0	0	0	0	0	0	0	0	1	0	0	0	0	10.1	Hypothetical_protein
XFF4834R_chr02840	0	0	0	0	0	0	0	0	0	0	1	0	0	0	0	10.1	Hypothetical_protein
XFF4834R_chr03570	0	0	0	0	0	0	0	0	0	0	1	0	0	0	0	10.1	Hypothetical_protein
XFF4834R_chr03840	0	0	0	0	0	0	0	0	0	0	1	0	0	0	0	10.1	hypothetical_protein
XFF4834R_chr04100	0	0	0	0	0	0	0	0	0	0	1	0	0	0	0	10.1	hypothetical_protein
XFF4834R_chr07150	0	0	0	0	0	0	0	0	0	0	1	0	0	0	0	10.1	hypothetical_protein
XFF4834R_chr10990	0	0	0	0	0	0	0	0	0	0	1	0	0	0	0	10.1	hypothetical_protein
XFF4834R_chr13470	0	0	0	0	0	0	0	0	0	0	1	0	0	0	0	10.1	hypothetical_protein_
XFF4834R_chr13620	0	0	0	0	0	0	0	0	0	0	1	0	0	0	0	10.1	Hypothetical_protein
XFF4834R_chr13630	0	0	0	0	0	0	0	0	0	0	1	0	0	0	0	10.1	protein_of_unknown_function_DUF955
XFF4834R_chr13790	0	0	0	0	0	0	0	0	0	0	1	0	0	0	0	10.1	hypothetical_protein
XFF4834R_chr15420	0	0	0	0	0	0	0	0	0	0	1	0	0	0	0	10.1	Hypothetical_protein_
XFF4834R_chr15740	0	0	0	0	0	0	0	0	0	0	1	0	0	0	0	10.1	hypothetical_protein_
XFF4834R_chr15760	0	0	0	0	0	0	0	0	0	0	1	0	0	0	0	10.1	hypothetical_protein_
XFF4834R_chr16460	0	0	0	0	0	0	0	0	0	0	1	0	0	0	0	10.1	hypothetical_protein_
XFF4834R_chr16580	0	0	0	0	0	0	0	0	0	0	1	0	0	0	0	10.1	Hypothetical_protein
XFF4834R_chr17170	0	0	0	0	0	0	0	0	0	0	1	0	0	0	0	10.1	hypothetical_protein_
XFF4834R_chr17480	0	0	0	0	0	0	0	0	0	0	1	0	0	0	0	10.1	Hypothetical_protein_
XFF4834R_chr17550	0	0	0	0	0	0	0	0	0	0	1	0	0	0	0	10.1	hypothetical_protein_
XFF4834R_chr17710	0	0	0	0	0	0	0	0	0	0	1	0	0	0	0	10.1	Hypothetical_protein_
XFF4834R_chr18000	0	0	0	0	0	0	0	0	0	0	1	0	0	0	0	10.1	hypothetical_protein_
XFF4834R_chr18080	0	0	0	0	0	0	0	0	0	0	1	0	0	0	0	10.1	hypothetical_protein
XFF4834R_chr18470	0	0	0	0	0	0	0	0	0	0	1	0	0	0	0	10.1	hypothetical_protein
XFF4834R_chr18990	0	0	0	0	0	0	0	0	0	0	1	0	0	0	0	10.1	Hypothetical_protein
XFF4834R_chr23580	0	0	0	0	0	0	0	0	0	0	1	0	0	0	0	10.1	hypothetical_protein
XFF4834R_chr23670	0	0	0	0	0	0	0	0	0	0	1	0	0	0	0	10.1	hypothetical_protein
XFF4834R_chr23680	0	0	0	0	0	0	0	0	0	0	1	0	0	0	0	10.1	hypothetical_protein
XFF4834R_chr23780	0	0	0	0	0	0	0	0	0	0	1	0	0	0	0	10.1	hypothetical_protein
XFF4834R_chr24690	0	0	0	0	0	0	0	0	0	0	1	0	0	0	0	10.1	hypothetical_protein
XFF4834R_chr24740	0	0	0	0	0	0	0	0	0	0	1	0	0	0	0	10.1	hypothetical_protein
XFF4834R_chr24810	0	0	0	0	0	0	0	0	0	0	1	0	0	0	0	10.1	hypothetical_protein
XFF4834R_chr25200	0	0	0	0	0	0	0	0	0	0	1	0	0	0	0	10.1	Conserved_hypothetical_protein_
XFF4834R_chr25430	0	0	0	0	0	0	0	0	0	0	1	0	0	0	0	10.1	Hypothetical_protein
XFF4834R_chr25510	0	0	0	0	0	0	0	0	0	0	1	0	0	0	0	10.1	hypothetical_protein
XFF4834R_chr25890	0	0	0	0	0	0	0	0	0	0	1	0	0	0	0	10.1	hypothetical_protein
XFF4834R_chr25920	0	0	0	0	0	0	0	0	0	0	1	0	0	0	0	10.1	hypothetical_protein
XFF4834R_chr30180	0	0	0	0	0	0	0	0	0	0	1	0	0	0	0	10.1	conserved_hypothetical_protein_(partial)
XFF4834R_chr31540	0	0	0	0	0	0	0	0	0	0	1	0	0	0	0	10.1	Hypothetical_conserved_protein
XFF4834R_chr33560	0	0	0	0	0	0	0	0	0	0	1	0	0	0	0	10.1	hypothetical_protein
XFF4834R_chr33720	0	0	0	0	0	0	0	0	0	0	1	0	0	0	0	10.1	hypothetical_protein
XFF4834R_chr39420	0	0	0	0	0	0	0	0	0	0	1	0	0	0	0	10.1	hypothetical_protein
XFF4834R_chr39460	0	0	0	0	0	0	0	0	0	0	1	0	0	0	0	10.1	hypothetical_protein
XFF4834R_chr40640	0	0	0	0	0	0	0	0	0	0	1	0	0	0	0	10.1	hypothetical_protein
XFF4834R_chr41630	0	0	0	0	0	0	0	0	0	0	1	0	0	0	0	10.1	hypothetical_protein
XFF4834R_chr41950	0	0	0	0	0	0	0	0	0	0	1	0	0	0	0	10.1	hypothetical_protein
XFF4834R_chr42600	0	0	0	0	0	0	0	0	0	0	1	0	0	0	0	10.1	hypothetical_protein
XFF4834R_pla00030	0	0	0	0	0	0	0	0	0	0	1	0	0	0	0	10.1	hypothetical_protein
XFF4834R_pla00040	0	0	0	0	0	0	0	0	0	0	1	0	0	0	0	10.1	hypothetical_protein
XFF4834R_pla00080	0	0	0	0	0	0	0	0	0	0	1	0	0	0	0	10.1	hypothetical_protein
XFF4834R_pla00340	0	0	0	0	0	0	0	0	0	0	1	0	0	0	0	10.1	hypothetical_protein
XFF4834R_plc00010	0	0	0	0	0	0	0	0	0	0	1	0	0	0	0	10.1	Hypothetical_protein
XFF4834R_plc00460	0	0	0	0	0	0	0	0	0	0	1	0	0	0	0	10.1	Conserved_hypothetical_protein
XFF4834R_chr00570	0	0	0	0	0	0	0	0	0	0	1	0	0	0	0	10.2	Conserved_hypothetical_protein
XFF4834R_chr02480	0	0	0	0	0	0	0	0	0	0	1	0	0	0	0	10.2	Putative_membrane_protein
XFF4834R_chr03300	0	0	0	0	0	0	0	0	0	0	1	0	0	0	0	10.2	conserved_hypothetical_protein
XFF4834R_chr04220	0	0	0	0	0	0	0	0	0	0	1	0	0	0	0	10.2	conserved_hypothetical_protein
XFF4834R_chr05030	0	0	0	0	0	0	0	0	0	0	1	0	0	0	0	10.2	hypothetical_protein
XFF4834R_chr06100	0	0	0	0	0	0	0	0	0	0	1	0	0	0	0	10.2	conserved_hypothetical_protein
XFF4834R_chr07710	0	0	0	0	0	0	0	0	0	0	1	0	0	0	0	10.2	hypothetical_protein
XFF4834R_chr08300	0	0	0	0	0	0	0	0	0	0	1	0	0	0	0	10.2	hypothetical_protein
XFF4834R_chr08450	0	0	0	0	0	0	0	0	0	0	1	0	0	0	0	10.2	hypothetical_protein
XFF4834R_chr10830	0	0	0	0	0	0	0	0	0	0	1	0	0	0	0	10.2	conserved_hypothetical_protein
XFF4834R_chr13500	0	0	0	0	0	0	0	0	0	0	1	0	0	0	0	10.2	Hypothetical_protein_
XFF4834R_chr13650	0	0	0	0	0	0	0	0	0	0	1	0	0	0	0	10.2	Hypothetical_protein_
XFF4834R_chr13660	0	0	0	0	0	0	0	0	0	0	1	0	0	0	0	10.2	hypothetical_protein
XFF4834R_chr13760	0	0	0	0	0	0	0	0	0	0	1	0	0	0	0	10.2	Hypothetical_protein_
XFF4834R_chr14350	0	0	0	0	0	0	0	0	0	0	1	0	0	0	0	10.2	Hypothetical_protein_
XFF4834R_chr14690	0	0	0	0	0	0	0	0	0	0	1	0	0	0	0	10.2	Hypothetical_protein
XFF4834R_chr14710	0	0	0	0	0	0	0	0	0	0	1	0	0	0	0	10.2	hypothetical_protein_
XFF4834R_chr14810	0	0	0	0	0	0	0	0	0	0	1	0	0	0	0	10.2	hypothetical_protein
XFF4834R_chr15030	0	0	0	0	0	0	0	0	0	0	1	0	0	0	0	10.2	hypothetical_protein_
XFF4834R_chr15040	0	0	0	0	0	0	0	0	0	0	1	0	0	0	0	10.2	Hypothetical_protein_
XFF4834R_chr15630	0	0	0	0	0	0	0	0	0	0	1	0	0	0	0	10.2	hypothetical_protein_
XFF4834R_chr15750	0	0	0	0	0	0	0	0	0	0	1	0	0	0	0	10.2	hypothetical_protein
XFF4834R_chr16260	0	0	0	0	0	0	0	0	0	0	1	0	0	0	0	10.2	hypothetical_protein_
XFF4834R_chr16320	0	0	0	0	0	0	0	0	0	0	1	0	0	0	0	10.2	hypothetical_protein
XFF4834R_chr16440	0	0	0	0	0	0	0	0	0	0	1	0	0	0	0	10.2	hypothetical_protein_
XFF4834R_chr16620	0	0	0	0	0	0	0	0	0	0	1	0	0	0	0	10.2	hypothetical_protein_
XFF4834R_chr16840	0	0	0	0	0	0	0	0	0	0	1	0	0	0	0	10.2	conserved_hypothetical_protein_
XFF4834R_chr18200	0	0	0	0	0	0	0	0	0	0	1	0	0	0	0	10.2	Hypothetical_protein_
XFF4834R_chr18960	0	0	0	0	0	0	0	0	0	0	1	0	0	0	0	10.2	Conserved_hypothetical_protein
XFF4834R_chr22380	0	0	0	0	0	0	0	0	0	0	1	0	0	0	0	10.2	hypothetical_protein
XFF4834R_chr22760	0	0	0	0	0	0	0	0	0	0	1	0	0	0	0	10.2	hypothetical_protein
XFF4834R_chr25460	0	0	0	0	0	0	0	0	0	0	1	0	0	0	0	10.2	conserved_hypothetical_protein
XFF4834R_chr25470	0	0	0	0	0	0	0	0	0	0	1	0	0	0	0	10.2	conserved_hypothetical_protein
XFF4834R_chr27930	0	0	0	0	0	0	0	0	0	0	1	0	0	0	0	10.2	conserved_hypothetical_protein
XFF4834R_chr27970	0	0	0	0	0	0	0	0	0	0	1	0	0	0	0	10.2	conserved_hypothetical_protein
XFF4834R_chr29300	0	0	0	0	0	0	0	0	0	0	1	0	0	0	0	10.2	Hypothetical_conserved_protein
XFF4834R_chr31170	0	0	0	0	0	0	0	0	0	0	1	0	0	0	0	10.2	conserved_hypothetical_protein
XFF4834R_chr31480	0	0	0	0	0	0	0	0	0	0	1	0	0	0	0	10.2	putative_membrane_protein
XFF4834R_chr31590	0	0	0	0	0	0	0	0	0	0	1	0	0	0	0	10.2	conserved_hypothetical_protein
XFF4834R_chr32080	0	0	0	0	0	0	0	0	0	0	1	0	0	0	0	10.2	conserved_hypothetical_protein
XFF4834R_chr32130	0	0	0	0	0	0	0	0	0	0	1	0	0	0	0	10.2	hypothetical_protein
XFF4834R_chr32140	0	0	0	0	0	0	0	0	0	0	1	0	0	0	0	10.2	hypothetical_protein
XFF4834R_chr32150	0	0	0	0	0	0	0	0	0	0	1	0	0	0	0	10.2	hypothetical_protein
XFF4834R_chr32290	0	0	0	0	0	0	0	0	0	0	1	0	0	0	0	10.2	hypothetical_protein
XFF4834R_chr32300	0	0	0	0	0	0	0	0	0	0	1	0	0	0	0	10.2	hypothetical_protein
XFF4834R_chr34820	0	0	0	0	0	0	0	0	0	0	1	0	0	0	0	10.2	Conserved_hypothetical_protein
XFF4834R_chr35100	0	0	0	0	0	0	0	0	0	0	1	0	0	0	0	10.2	conserved_hypothetical_protein
XFF4834R_chr35610	0	0	0	0	0	0	0	0	0	0	1	0	0	0	0	10.2	Conserved_hypothetical_protein
XFF4834R_chr35920	0	0	0	0	0	0	0	0	0	0	1	0	0	0	0	10.2	Hypothetical_protein
XFF4834R_chr35990	0	0	0	0	0	0	0	0	0	0	1	0	0	0	0	10.2	Conserved_hypothetical_protein
XFF4834R_chr36410	0	0	0	0	0	0	0	0	0	0	1	0	0	0	0	10.2	Conserved_hypothetical_protein
XFF4834R_chr36640	0	0	0	0	0	0	0	0	0	0	1	0	0	0	0	10.2	Conserved_hypothetical_protein
XFF4834R_chr37440	0	0	0	0	0	0	0	0	0	0	1	0	0	0	0	10.2	Conserved_hypothetical_protein
XFF4834R_chr38420	0	0	0	0	0	0	0	0	0	0	1	0	0	0	0	10.2	Conserved_hypothetical_protein
XFF4834R_chr38440	0	0	0	0	0	0	0	0	0	0	1	0	0	0	0	10.2	Conserved_hypothetical_protein
XFF4834R_chr38480	0	0	0	0	0	0	0	0	0	0	1	0	0	0	0	10.2	Conserved_hypothetical_protein
XFF4834R_chr38980	0	0	0	0	0	0	0	0	0	0	1	0	0	0	0	10.2	conserved_hypothetical_protein
XFF4834R_chr39070	0	0	0	0	0	0	0	0	0	0	1	0	0	0	0	10.2	conserved_hypothetical_protein
XFF4834R_chr39290	0	0	0	0	0	0	0	0	0	0	1	0	0	0	0	10.2	hypothetical_protein
XFF4834R_chr39620	0	0	0	0	0	0	0	0	0	0	1	0	0	0	0	10.2	hypothetical_xanthomonadin_secreted_protein
XFF4834R_chr39750	0	0	0	0	0	0	0	0	0	0	1	0	0	0	0	10.2	hypothetical_protein
XFF4834R_chr41090	0	0	0	0	0	0	0	0	0	0	1	0	0	0	0	10.2	hypothetical_protein
XFF4834R_chr42300	0	0	0	0	0	0	0	0	0	0	1	0	0	0	0	10.2	hypothetical_protein
XFF4834R_chr42390	0	0	0	0	0	0	0	0	0	0	1	0	0	0	0	10.2	Conserved_hypothetical_protein
XFF4834R_chr42400	0	0	0	0	0	0	0	0	0	0	1	0	0	0	0	10.2	hypothetical_protein
XFF4834R_chr42460	0	0	0	0	0	0	0	0	0	0	1	0	0	0	0	10.2	hypothetical_protein
XFF4834R_chr42580	0	0	0	0	0	0	0	0	0	0	1	0	0	0	0	10.2	hypothetical_protein
XFF4834R_chr42640	0	0	0	0	0	0	0	0	0	0	1	0	0	0	0	10.2	hypothetical_protein
XFF4834R_chr42760	0	0	0	0	0	0	0	0	0	0	1	0	0	0	0	10.2	hypothetical_protein
XFF4834R_chr42780	0	0	0	0	0	0	0	0	0	0	1	0	0	0	0	10.2	hypothetical_protein
XFF4834R_pla00120	0	0	0	0	0	0	0	0	0	0	1	0	0	0	0	10.2	hypothetical_protein
XFF4834R_plc00030	0	0	0	0	0	0	0	0	0	0	1	0	0	0	0	10.2	Hypothetical_protein
XFF4834R_plc00130	0	0	0	0	0	0	0	0	0	0	1	0	0	0	0	10.2	Conserved_hypohetical_protein
CDSs unique to Xff 4834-R
X. albilineans strain GPE PC73 (Xal PC73)
X. fuscans subsp. aurantifolii strain ICPB10535 (Xfa ICPB10535)
X. fuscans subsp. fuscans strain 4834-R (Xff 4834-R)
X. citri subsp. citri strain 306 (Xac 306)
X. euvesicatoria strain 85-10 (Xcv 85-10)
X. axonopodis subsp. citrumelonis strain F1 (Xacm F1)
X. campestris pv. campestris strain ATCC33913 (Xcc ATCC33913)
X. campestris pv. musacearum strain NCPPB4381 (Xcm NCPPB4381)
X. campestris pv. raphani strain 756C (Xcr 756C)
X. gardneri strain ATCC19865 (Xg ATCC19865)
X. oryzae pv. oryzae strain PXO99A (Xoo PXO99A)
X. oryzae pv. oryzicola strain BLS256 (Xoc BLS256)
X. vesicatoria strain ATCC35937 (Xv ATCC35937)
Stenotrophomonas maltophilia strain R551-3 (Sm R551-3)
Xyllella fastidiosa strain Temecula 1 (Xf Temecula 1).
