# Supplementary material for: Genome sequence of Xanthomonas fuscans subsp. fuscans strain 4834-R reveals that flagellar motility is not a general feature of xanthomonads
Source: BMC Genomics. 2013 Nov 6;14:761. doi: 10.1186/1471-2164-14-761 (PMC3826837; doi:10.1186/1471-2164-14-761)
Supplement: Additional file 3 — List of putative pseudogenes and gene fragments in the genome of Xff 4834R. [file 1471-2164-14-761-S3.xlsx]

## Sheet: type
Additional file 3. List of putative pseudogenes and gene fragments in the genome of Xff 4834-R.
accession number	product	kind of event1	putative coding region	effect of the event on predicted proteins	accession	ipr_product	position in genome		strand	length (bp)	distribution of orthologs among 15 genomes of xanthomonads (blastn results)4															examples of orthologs
							begin	end			Xal	Xac	Xacm	Xff	Xcc	Xcm	Xcr	Xcv	Xfa	Xga	Xoc	Xoo	Xv	Xf	Sm
XFF4834R_pla00170	resolvase pseudogene, N-terminal fragment	ISXax1 insertion,	"-" 11882 to 11628	A predicted peptide corresponds to a resolvase truncated in the C-terminal.	XFF4834R_pla00170	IPR006119:Resolvase, N-terminal;	11628	11897	-	270	0	1	0	1	0	0	0	0	0	0	0	0	0	0	0	pB8_005 (Pseudomonas sp. B13 GFP1)
XFF4834R_pla00270	putative conjugal transfer protein TrbG C-terminal fragment	ISXfu2 insertion	"-" 21080 to 20595	ISXfu2 is inserted in the middle of TrbG.	XFF4834R_pla00270	IPR010258:Conjugal transfer, TrbG/VirB9/CagX;	20595	21242	-	648	0	0	0	1	0	0	0	0	0	1	0	0	1	0	0	XVE_0165, XPE_4119, XMIN_4029
XFF4834R_pla00300	putative conjugal transfer protein TrbG N-terminal fragment		"-" 22748 to 22203		XFF4834R_pla00300	IPR010258:Conjugal transfer, TrbG/VirB9/CagX;	22222	22748	-	527
XFF4834R_plb00180	putative TraD protein pseudogene	frameshift at position 017447	"-" 17414 to 16088 and "-" 17682 to 17415	Two peptides can be predicted on different frames and a part of the putative TraD is missing	XFF4834R_plb00180		16088	17682	-	1595	0	0	0	1	0	0	0	0	0	0	0	0	0	0	0	XAP_pXAP410039, XAUC_38280, pXAG81_p22
XFF4834R_plc00180	putative mobilization protein TraI pseudogene	frameshift at position 013162	"+" 10932 to 11963 and "+" 12206 to 13801	Two overlapping peptides can be predicted that correspond to the N- and C- parts of TraI.	XFF4834R_plc00180	IPR014862:TrwC relaxase;	10932	13801	+	2870	sl	0	0	1	0	0	0	0	0	0	0	0	0	0	0	XALq3215
XFF4834R_plc00260	Conserved hypothetical protein pseudogene	gene fragment	"+"19893 to 20123	A peptide can be predicted that corresponds to the half of a conserved hypothetical protein (in the N-terminal), homologous gene Mrad2831_6319 in Methylobacterium radiotolerans (89 % identity).	XFF4834R_plc00260		19794	20123	+	330	0	0	0	1	0	0	0	0	0	0	0	0	0	0	0	Mrad2831_6319 (Methylobacterium radiotolerans)
XFF4834R_plc00290	Conserved hypothetical protein pseudogene	frameshift at position 022722	"+" 21435 to 21785 and "+" 21718 to 21867	Two overlapping peptides can be predicted on different frames that correspond to the N- and C- parts of conserved hypothetical protein.	XFF4834R_plc00290	IPR021944:Protein of unknown function DUF3560;	21312	21889	+	578	0	0	0	1	0	0	0	0	0	0	0	0	0	0	0	protein isolated from the rhizosphere of alfalfa
XFF4834R_chr01050	Conserved hypothetical protein N-terminal fragment	ISXax1 insertion, truncated in the C-terminal	"+" 127991 to 128179	Sequence corresponds to the N-terminal part (60 aa) of the hypothetical protein XCC4193 (449 aa).	XFF4834R_chr01050		127991	128179	+	189	0	0	0	1	1	0	1	0	0	1	0	0	0	0	0	XCC4193
XFF4834R_chr01160	Putative secreted protein pseudogene	frameshift at position 146959	"-"146947 to 146888	The putative remaining coding region correspond to 14.8% of the putative functional ortholog XCV0116.	XFF4834R_chr01160		146764	147161	-	398	0	1	0	1	0	0	0	1	1	0	0	0	0	0	0	XCV0116
XFF4834R_chr01580	Conserved hypothetical protein pseudogene	frameshift at position 195414	"+" 195431 to 196291	A peptide can be predicted that is truncated in the N-terminal part of the conserved hypothetical protein (missing 20% of the sequence).	XFF4834R_chr01580	IPR004776:Auxin efflux carrier;	195249	196291	+	1043	sl	1	1	1	1	1	1	1	1	1	1	1	1	0	0	XCVC0174 XAC0191 XCC0172
XFF4834R_chr01880	Putative glycosyltransferase 25 family member pseudogene	stops at positions 226036 and 226198	"+"225389 to 226036 and "+"226070 to 226198	Two peptides can be predicted on the same frame. The C-terminal part of the putative glycosyltransferase is missing.	XFF4834R_chr01880	IPR002654:Glycosyl transferase, family 25;	225389	226330	+	942	0	1	1	1	1	1	1	1	1	1	1	1	1	0	0	XAC0217 XCV0202
XFF4834R_chr02050	Fic family regulatory protein pseudogene	frameshift at position 242176	"+"241821 to 242201 and "+"242161 to 242991	Two overlapping peptides can be predicted on different frames that correspond to the N- and C- parts of a putative Fic family regulatory protein.	XFF4834R_chr02050	IPR003812:Filamentation induced by cAMP/death on curing, related;	241821	242991	+	1171	0	1	0	1	0	0	0	0	1	0	0	0	0	0	0	XAC0234
XFF4834R_chr02130	D-alanine--D-alanine ligase, N-terminal fragment, pseudogene	gene fragment	"-"251563 to 251114	A peptide can be predicted that correspond to the N-terminal fragment of a putative D-alanine--D-alanine ligase (30%).	XFF4834R_chr02130	IPR011127:D-alanine--D-alanine ligase, N-terminal; IPR016185:PreATP-grasp-like fold;	251114	251443	-	330	0	0	1	0	1	1	1	1	0	1	1	1	sl	0	sl	XCV0246 XCC0222 XAC0240
XFF4834R_chr03370	Putative 3-alpha-hydroxysteroid dehydrogenase pseudogene	frameshift at position 386937	"+"386642 to 387310 to "+386985 to 387410	Two overlapping peptides can be predicted on different frames. One correspond to the C-terminal part of the putative 3-alpha-hydroxysteroid dehydrogenase. The other, containing the N-terminal part of the protein, has a long divergent aa sequence (half of the predicted peptide).	XFF4834R_chr03370	IPR002198:Short-chain dehydrogenase/reductase SDR;	386642	387410	+	769	0	1	1	1	1	1	1	1	1	1	1	0	1	sl	0	XAC0353 XCV0366 XCC0353
XFF4834R_chr03380	putative aldehyde dehydrogenase pseudogene	frameshift at position 388101	"+"387441 to 388547 and "+"388147 to 388932	Two overlapping peptides can be predicted. One correspond to the C- part of a putative aldehyde dehydrogenase. The othe,r containing the N- terminal part of the protein, had a divergent aa sequence (more than the third of the predicted peptide.)	XFF4834R_chr03380	IPR016161:Aldehyde/histidinol dehydrogenase;	387441	388932	+	1492	sl	1	1	1	1	1	1	1	1	1	1	0	1	0	sl	XAC0354 XCV0367 XCC0354
XFF4834R_chr03680	putative aspartyl/asparaginyl beta-hydroxylase pseudogene	frameshift at position 419745	"-" 419690 to 419031 and "-"419911 to 419711	Two peptides can be predicted on different frames. They correspond to the N- and C- parts of a putative aspartyl/asparaginyl beta-hydroxylase.	XFF4834R_chr03680	IPR007803:Aspartyl/Asparaginyl beta-hydroxylase;	419031	419935	-	905	0	1	1	1	1	1	1	1	1	1	1	1	1	sl	sl	XAC0382 XCV0397 XCC0382
XFF4834R_chr04390	putative secreted protein pseudogene	frameshift at position 504530	"-"504514 to 503558 and "-"507138 to 504514	Two peptides can be predicted on different frames. They correspond to the N- and C- parts of a putative secreted protein. Mutation occured after the 2/3 of the sequence.	XFF4834R_chr04390		503558	507138	-	3581	0	1	1	1	1	1	1	1	1	1	0	0	1	0	0	XAC0447 XCV0477 XCC0431
XFF4834R_chr04450	probable homogentisate 1,2-dioxygenase 2 pseudogene	frameshift at position 513925	"+" 513055 to 513942 and "+" 513975 to 514367	Two peptides can be predicted on different frames that correspond to the N- and C- parts of a putative homogentisate 1,2-dioxygenase.	XFF4834R_chr04450	IPR005708:Homogentisate 1,2-dioxygenase;	513055	514367	+	1313	sl	1	1	1	1	0	1	1	1	1	1	1	1	0	sl	XCV0484, XAC0454, XCC0438
XFF4834R_chr04480	putative secreted protein pseudogene	stop at position 515793	"+" 515395 to 515793 and "+" 515830 to 516033	Two peptides can be predicted on the same frame. They correspond to the N- and C-terminal fragments of a putative secreted protein.	XFF4834R_chr04480		515395	516033	+	639	0	1	1	1	sl	0	sl	1	1	sl	0	0	sl	0	0	XAC0455, XCV0486 XCC0439.
XFF4834R_chr04580	putative lytic enzyme (C-terminal fragment)	gene fragment	"-" 526114 to 527025	One peptide can be predicted that corresponds to the last 303 aa of XCV0496 (584 aa).	XFF4834R_chr04580	IPR002477:Peptidoglycan binding-like; IPR002886:Peptidase M23B; IPR016047:Peptidase M23;	526114	527025	-	911	0	1	1	0	0	0	0	1	0	0	0	0	0	0	0	XCV0496
XFF4834R_chr04640	putative phosphatidylglycerol kinase, metal-dependent pseudogene	frameshift at position 532019	"+" 531548 to 532024 and "+" 532030 to 532476	Two peptides can be predicted on different frames. They correspond to the N- and C- parts of a putative phosphatidylglycerol kinase.	XFF4834R_chr04640	IPR001206:Diacylglycerol kinase, catalytic domain;	531548	532476	+	929	0	1	1	1	1	1	1	1	1	1	1	1	1	0	sl	XAC0475 XCV0504
XFF4834R_chr05130	putative esterase/lipase superfamily protein pseudogene	stop at position 579651	"+"579091 to 579651 and "+" 579673 to 580887	Two peptides can be predicted on the same frame. They correspond to the N- and C- parts of a putative esterase/lipase superfamily protein.	XFF4834R_chr05130	IPR022742:Alpha/beta hydrolase, N-terminal; IPR022744:Domain of unknown function MeTfrase-like, C-terminal;	579127	580887	+	1761	0	1	1	1	1	0	1	1	1	0	0	1	1	0	sl	XAC0515 XCV0549 XCC0500
XFF4834R_chr05160	Conserved hypothetical protein pseudogene	frameshift at position 583201	"+" 582661 to 583353 and "+" 583098 to 584162	Two overlapping peptides can be predicted. One, containing the N- terminal part of the conserved hypothetical protein, has a divergent aa sequence. The other part corresponds to at least the 2/3 of the protein.	XFF4834R_chr05160		582661	584162	+	1502	0	1	1	1	sl	0	sl	1	1	0	0	0	sl	0	0	XAC0518 XCV0552 XCC0503.
XFF4834R_chr05500	Conserved hypothetical protein pseudogene	frameshift at position 627162	"-" 627031 to 626798 and "-" 627806 to 626883	Two overlapping peptides can be predicted. One corresponds to the C-terminal part of conserved hypothetical protein (1/4). The other, containing the N-terminal part, corresponds to the 3/4 of the protein with a divergent C- terminal end.	XFF4834R_chr05500	IPR009367:Protein of unknown function DUF1022;	626798	627806	-	1009	sl	1	1	1	sl	1	sl	1	1	sl	1	1	sl	sl	sl	XAC0553 XCV0586 XCC3604.
XFF4834R_chr05990	putative esterase pseudogene	stop at position 673852	"-" 673833 to 673549 and "-" 674487 to 673852	Two peptides can be predicted on the same frame. The N- part of the putative esterase corresponds to the 2/3 of the protein and the C- terminal part to the remaining 1/3.	XFF4834R_chr05990	IPR000801:Putative esterase;	673549	674487	-	939	0	0	1	1	1	0	1	1	1	sl	0	0	1	0	0	XCV0640 XACM_0587
XFF4834R_chr06000	Conserved hypothetical protein pseudogene	frameshift at position 674993	"-" 674991 to 674572	One peptide can be predicted that corresponds to a truncated conserved hypothetical protein (missing near the half of the protein in the N-terminal part).	XFF4834R_chr06000		674572	675320	-	749	0	1	1	1	sl	0	sl	1	1	sl	0	0	1	0	0	XAC0589 XCV0641 XCC3550
XFF4834R_chr06160	Conserved hypothetical protein pseudogene	frameshift at position 694987	"-" 694917 to 694543 and "-" 695209 to 694709	Two overlapping peptides can be predicted on different frames. The N-terminal part fo the conserved hypothetical protein has a divergent C-terminal sequence.	XFF4834R_chr06160	IPR002763:Protein of unknown function DUF72;	694543	695314	-	772	0	1	1	1	sl	1	sl	1	1	1	1	1	sl	0	0	XCC3528 XCV0661 XAC0605
XFF4834R_chr06220	conserved hypothetical protein pseudogene	gene fragment	no	This remnant corresponds to around 40% of the sequence of the putative functional ortholog.	XFF4834R_chr06220		705830	706092	-	263	0	1	1	1	0	sl	0	1	1	0	0	0	0	0	0	XCV0668
XFF4834R_chr06260	putative diguanylate cyclase pseudogene	stop at position 712877	"+" 712137 to 712877 and "+" 712887 to 713117	Two peptides can be predicted on the same frame. They correspond to the N- part (1/4) and C-part (3/4) of a putative diguanylate cyclase.	XFF4834R_chr06260	IPR000160:Diguanylate cyclase, predicted;	712137	713117	+	981	0	1	1	1	1	sl	1	1	1	1	1	1	1	0	0	XAC0614 XCV0672 XCC3519
XFF4834R_chr07350	putative AraC family transcriptional regulator pseudogene	stop at position 850405	"-" 850359 to 850150 and "-" 850986 to 850405	Two peptides can be predicted on the same frame. They correspond to the N-part (2/3) and the C- part (1/4) of a putative AraC family transcriptional regulator.	XFF4834R_chr07350	IPR018060:Helix-turn-helix, AraC domain;	850150	850986	-	837	0	1	0	1	0	0	0	0	1	0	0	0	1	0	sl	XAC0727
XFF4834R_chr08200	Conserved hypothetical protein pseudogene	frameshift at position 956152	"+" 955124 to 956215	The frameshift is at the end of the gene.Only a very short part of the conserved hypothetical protein is concerned by the mutation. The predicted peptide overlaps slightly the next predicted CDS on minus strand.	XFF4834R_chr08200	IPR007404:Protein of unknown function DUF457, transmembrane;	955115	956156	+	1042	0	1	1	1	1	1	1	1	1	1	1	1	1	0	sl	XCV0866 XAC0814 XCC0762
XFF4834R_chr08600	putative monoxygenase pseudogene	stop at position 999734	"+" 998658 to 999734 and "+" 999747 to 1000118	Two peptides can be predicted on the same frame. They correspond to the N- (1/4) and C-(3/4) parts of a putative monoxygenase.	XFF4834R_chr08600	IPR016215:Nitrilotriacetate monooxygenase component A/pristinamycin IIA synthase subunit A;	998658	1000118	+	1461	0	1	0	1	0	0	0	0	1	0	0	0	0	0	0	XAC0855 XAUB03070
XFF4834R_chr08710	putative histone deacetylase superfamily protein pseudogene (C-terminal fragment)	gene fragment	"-" 1012865 to 1012683	One peptide can be predicted that corresponds to the C-terminal fragment (around 20% of the whole protein) of an histone deacetylase superfamily protein. XAC0867 is also a fragment like XFF4834R_chr08710.	XFF4834R_chr08710	IPR000286:Histone deacetylase superfamily;	1012683	1012865	-	183	sl	1	1	1	1	1	1	1	1	1	1	1	1	0	1	XAC0869 XCV0904
XFF4834R_chr08840	putative acetyl-CoA synthetase pseudogene	frameshift at position 1025204	"+" 1025161 to 1024766 and "+" 1026245 to 1024773	Two overlapping peptides can be predicted. One corresponds to the C-terminal part (around 30%) of a putative acetyl-CoA synthetase. The other, containing the N-partof the synthetase (70%), has a divergent C-terminal sequence (30%).	XFF4834R_chr08840	IPR000873:AMP-dependent synthetase/ligase;	1024766	1026245	-	1480	0	1	1	1	1	1	1	1	1	1	1	1	1	0	0	XAC0881 XCV0916 XCC0807
XFF4834R_chr08900	putative gluconolactonase precursor C-terminal fragment	insertion of ISXfuf2	"-" 1030880 to 1031398	A peptide can be predicted that corresponds to the C-terminal part of aputative gluconolactonase precursor (domains gluconolaconase/LRE-like and TolB-like).	XFF4834R_chr08900		1030880	1031398	-	519	sl	1	1	1	1	1	1	1	1	1	1	1	1	0	0	XAC0887 XCV0922 XCC0814
XFF4834R_chr08930	putative gluconolactonase precursor N-terminal fragment		"-" 1032530 to 1032946	A peptide can be predicted that corresponds to the N-terminal part of aputative gluconolactonase precursor (domain TolB-like and peptide signal).	XFF4834R_chr08930		1032530	1032946	-	416
XFF4834R_chr09400	Putative glucuronoxylanase pseudogene	frameshift at position 1082334	"+" 1081812 to 1082378 and "+" 1082269 to 1083030	Two overlapping peptides can be predicted on different frames. They correspond to the N- and C- parts of a putative glucuronoxylanase. Frameshift is confirmed by additionnal Sanger sequencing.	XFF4834R_chr09400	IPR001139:Glycoside hydrolase, family 30; IPR013780:Glycosyl hydrolase, family 13, all-beta; IPR017853:Glycoside hydrolase, catalytic core;	1081812	1083030	+	1219	0	0	1	1	1	0	1	1	1	0	0	1	0	0	0	XCV0965
XFF4834R_chr09460	Conserved hypothetical protein pseudogene	frameshift at position 1087645	"+" 1086538 to 1087758	A peptide can be predicted. The frameshift occurs at the end of the sequence of the conserved hypothetical protein. Only the C-terminal part is divergent (10% of the predicted protein).	XFF4834R_chr09460		1086538	1087651	+	1114	0	1	1	1	1	sl	1	1	1	1	1	1	1	0	0	XAC0940 XCV0971 XCC0863
XFF4834R_chr10210	Conserved hypothetical protein pseudogene	frameshift at position 1156279	"-" 1156607 to 1156215	The frameshift occurs at the end the gene. The predicted peptide (20% in length of additional sequence) overlaps the neighbor gene.	XFF4834R_chr10210	IPR002711:HNH endonuclease;	1156274	1156607	-	334	0	1	1	1	1	1	1	1	1	1	1	1	1	0	0	XCV1045 XAC1015 XCC0938
XFF4834R_chr10380	Putative secreted protein pseudogene	frameshift at position 1179743	"+" 1179086 to 1179741 and "+"1179742 to 1180293	Two overlapping peptides can be predicted on different frames. They correspond to the N- and C- parts of a putative secreted protein.	XFF4834R_chr10380		1178999	1180293	+	1295	0	1	1	1	1	1	1	1	1	1	0	0	0	0	sl	XAC1034 XCV1064 XCC0955
XFF4834R_chr10560	putative sensor protein of a two component system pseudogene	frameshift at position 1196048	"-" 1197181 to 1196021	A peptide can be predicted that corresponds to 90% of the sequence of a putative functional putative sensor protein of a two component system (missing 40 aa in the C-terminal).	XFF4834R_chr10560	IPR003594:ATPase-like, ATP-binding domain; IPR009082:Signal transduction histidine kinase, homodimeric; IPR013656:PAS fold-4; IPR017232:Signal transduction histidine kinase, nitrogen fixation and metabolism regulator;	1195924	1197181	-	1258	0	1	1	1	0	1	0	1	1	sl	0	0	sl	0	0	XCV1079
XFF4834R_chr11280	putative phage-related integrase C-terminal fragment, pseudogene	gene fragment	"-" 1257864 to 1257658	A peptide can be predicted that corresponds to 17% of the putative functional ortholog.	XFF4834R_chr11280		1257638	1257781	-	144	0	1	0	1	0	1	0	0	1	1	0	0	0	0	0	Xfasm12-1638 (Xylella)
XFF4834R_chr11720	Conserved hypothetical protein pseudogene	frameshift at position 1307746	"-" 1308492 to 1307713	The frameshift occurs at position 1307746 at the end of the gene. The predicted peptide (251 aa) is only slightly shorter that putative function ortholog (259 aa for XCV3603).	XFF4834R_chr11720		1307739	1308492	-	754	sl	1	1	1	0	1	0	1	1	0	1	1	0	0	0	XAC3475 XCV3603
XFF4834R_chr11780	putative alpha-1,2-mannosidase pseudogene	frameshift at position 1321867	"-" 1321865 to 1318842	The frameshift occurs at the beginning of the gene. The predicted peptide corresponds to a truncated (missing 300 nt at the 5' end) putative alpha-1,2-mannosidase. The domain Alpha-1,2-mannosidase is not concerned by the mutation.	XFF4834R_chr11780	IPR005887:Alpha-1,2-mannosidase, putative;	1318842	1322188	-	3347	0	1	1	1	sl	1	sl	1	1	1	0	0	sl	0	sl	XAC3469 XCV3597 XCC3342
XFF4834R_chr12010	putative regulatory protein pseudogene	frameshift at position 1356630	"+"1354933 to 1356639 and "+"1356662 to 1357240	Two peptides can be predicted on different frames corresponding to N- and C-terminal fragments of a putative regulatory protein.	XFF4834R_chr12010	IPR011042:Six-bladed beta-propeller, TolB-like; IPR011991:Winged helix-turn-helix transcription repressor DNA-binding;	1354801	1357240	+	2440	0	1	1	1	sl	1	sl	1	1	sl	1	1	sl	0	0	XCV3574 XAC3446 XCC3318
XFF4834R_chr12700	fimbrial assembly protein PilQ pseudogene	frameshift at position 1440514	"+" 1439329 to 1441101	One peptide can be predicted but 60 aa of the C-terminal part are missing compared to PilQ of other Xanthomonas.	XFF4834R_chr12700	IPR004846:Type II/III secretion system; IPR013355:Type IV pilus secretin PilQ;	1439329	1441274	+	1946	sl	1	1	1	1	1	1	1	1	1	1	1	1	sl	sl	XCV2165
XFF4834R_chr13520	putative DNA methylase N-terminal fragment	Insertion of ISXax1	"+" 1554023 to 15543283	A peptide can be predicted that corresponds to the N-terminal fragment (8%) of a putative DNA methylase.	XFF4834R_chr13520		1554023	1554328	+	306	0	0	0	1	0	sl	0	sl	0	0	0	0	0	0	0	XCV2165
XFF4834R_chr13910	putative Rhs family protein C-terminal fragment	insertion of ISXax1	"-"1593184 to 1590461	ISXax1 is inserted in the middlle of a putative Rhs family gene.	XFF4834R_chr13910	IPR006530:YD repeat;	1590461	1593184	-	2724	sl	1	sl	1	sl	1	0	1	1	sl	sl	1	0	0	sl	XAC3245
XFF4834R_chr13940	putative Rhs protein N-terminal fragment		"-"1595142 to 1594528		XFF4834R_chr13940		1594528	1595706	-	1179
XFF4834R_chr14210	Conserved hypothetical protein pseudogene	frameshift at position 1628940	"+"1628916 to 1629602	The predicted peptide is truncated in the N-terminal part, missing around 25% of the sequence.	XFF4834R_chr14210		1628609	1629602	+	994	0	1	1	1	sl	0	sl	1	1	0	1	0	sl	0	0	XAC3208
XFF4834R_chr14410	Putative threonine-phosphate decarboxylase pseudogene	frameshift at position 1652002	"+" 1651076 to 1652416	Because of the frameshift the predicted gene is 1340 nt long instead of 983 nt in the putative functional orthologs.	XFF4834R_chr14410	IPR005860:L-threonine-O-3-phosphate decarboxylase; IPR015424:Pyridoxal phosphate-dependent transferase, major domain;	1651076	1652058	+	983	0	1	1	1	sl	0	sl	1	1	0	0	0	sl	0	0	XAC3189 XCV3318
XFF4834R_chr14580	putative cytochrome P-450 pseudogene	frameshift at position 1672425	"+" 1672138 to 1672479 and "+" 1672472 to 1673341	Two peptides can be predicted on different frames, they correspond to the N- and C-terminal fragments of a putative cytochrome oxydase.	XFF4834R_chr14580		1672138	1673341	+	1204	0	1	1	1	sl	0	sl	1	1	1	0	0	sl	sl	0	XCV3302 XAC3170 XCC3047
XFF4834R_chr14670	Putative phospholipase C precursor pseudogene	frameshift at position 1688343	"-" 1689753 to 1688182 and "-" 1688392 to 1687607	Two overlapping peptides can be prediced on different frames, they correspond to the N- and C-terminal fragments of a putativephospholipase C precursor.	XFF4834R_chr14670	IPR017767:Phospholipase C, phosphocholine-specific;	1687607	1689753	-	2147	sl	1	1	1	sl	sl	sl	1	1	1	1	1	1	0	sl	XAC3160 XCV3291 XCC3037
XFF4834R_chr15110	TonB-dependent transporter pseudogene	stop at position 1732411	"-" 1734288 to 1732411 and "-" 1732395 to 1731652	A mutation at position 1732411 causes a stop codon resulting in 2 predicted peptides corresponding to the N- and C-terminal parts of a TonB-dependent transporter.	XFF4834R_chr15110	IPR010101:TonB-dependent vitamin B12 receptor;	1731652	1734288	-	2637	0	1	1	1	1	1	1	1	1	1	1	1	1	0	0	XCC2944
XFF4834R_chr15510	Putative cationic amino acid transporter pseudogene	frameshift at position 1790633 (start missing)	"-" 1792520 to 1788339	Frameshift at position 1790633: the stop of a first CDS and the start of the second CDS are missing, a predicted CDS corresponds to a fused gene.	XFF4834R_chr15510	IPR002293:Amino acid/polyamine transporter I;	1789253	1790633	-	1381	0	1	0	1	0	0	0	0	1	1	0	0	0	0	0	XAC3079.
XFF4834R_chr15520	Putative beta-galactosidase pseudogene	framshift at position 1790634 (stop missing)			XFF4834R_chr15520	IPR001944:Glycoside hydrolase, family 35; IPR017853:Glycoside hydrolase, catalytic core;	1790634	1792520	-	1887	0	1	0	1	0	0	0	0	1	1	0	0	0	0	0	XAC3078
XFF4834R_chr15710	Conserved hypothetical protein pseudogene	frameshift at position 1819162	"+" 1818950 to 1819282 and "+" 1819215 to 1819382	Two overlapping peptides can be predicted on different frames, they correspond to the N- and C- terminal fragments of an hypothetical protein.	XFF4834R_chr15710	IPR002810:Nodulation efficiency, NfeD;	1818950	1819382	+	433	sl	1	1	1	sl	1	sl	1	1	0	1	1	1	sl	sl	XCV3197 XCC2878 XAC3062 XALc2206
XFF4834R_chr17750	Putative sensory histidine kinase CreC pseudogene	frameshift at position 2031064	"+"2029827 to 2032268	The frameshift at position 2031064 suppresses the stop codon and the putative predicted peptide overlaps the next predicted gene and it has near the half of its sequence diverging from the original sequence .	XFF4834R_chr17750	IPR004358:Signal transduction histidine kinase-related protein, C-terminal; IPR009082:Signal transduction histidine kinase, homodimeric; IPR016380:Signal transduction histidine kinase, nitrate/nitrite-sensing;	2029827	2031282	+	1456	0	1	1	1	1	1	1	1	1	1	0	0	1	0	sl	XAC2854 XCV3014 XCC2694
XFF4834R_chr18450	XopF2 N-terminal fragment, Type III effector pseudogene	gene fragment	"+" 2109491 to 21101713	Just upstream xopF2, this fragment of xopF2 corresponds to near the half of the sequence of the complete gene. Furthermore sequence is highly degenerated.	XFF4834R_chr18450		2109491	2110171	+	681	0	0	1	1	0	0	0	1	1	0	0	0	0	0	0	xopF2 (XFF4834R_chr18460)
XFF4834R_chr19060	putative sugar transporter component pseudogene	stop at position 2183382	"+" 2182936 to 2183382 and "+" 2183509 to 2184486 (ACUR)	Mutation event creates a stop codon. Two peptides can be predicted in the region, the second one overlapping the next gene downstream.	XFF4834R_chr19060	IPR007895:MASE1;	2182936	2184486	+	1551	0	0	1	1	0	0	0	0	0	0	0	0	0	0	0	XCV1810 (around 60% identity on the whole sequence with blastn)
XFF4834R_chr19290	Putative membrane-associated phosphoesterase pseudogene	frameshift at position 2209547	"+" 2209239 to 2209631 and "+" 2209619 to 2209903	Two peptides can be predicted on different frames, they correspond to the N- and C- terminal fragments of a putative membrane-associated phosphoesterase.	XFF4834R_chr19290	IPR000326:Phosphatidic acid phosphatase type 2/haloperoxidase;	2209218	2209903	+	686	0	1	1	1	1	1	1	1	1	1	1	1	1	sl	sl	XCV1830 XAC1800 XCC1782
XFF4834R_chr19300	Putative metabolite:H+ symporter family protein pseudogene	frameshift at position 2211219	"-" 2211198 to 2210047	Predicted peptide (around 90% of the original gene) is truncated in the N-terminal part.	XFF4834R_chr19300	IPR005989:Sucrose/H+ symporter, plant;	2210047	2211331	-	1285	0	1	1	1	1	1	1	1	1	1	1	1	sl	0	0	XAC1801 XCV1831 XCC1783
XFF4834R_chr19500	putative filamentous haemagglutinin fragment, pseudogene	fragment, insertion of ISXfu1 and ISXfu2	"+" 2243061 to 22433453	Insertion of transposases upstream and downstream keeps a small fragment of an haemagglutinine gene. A small peptide can be still predicted.	XFF4834R_chr19500		2243061	2243345	+	285	0	1	1	1	0	0	1	0	0	0	0	0	1	0	0	XAC1815 XCR_2038 XVE_4313
XFF4834R_chr19550	putative adhesin-like hemagglutinin, pseudogene	frameshift at position 2250728	"+"2246949 to 2251121	The C terminal part of the predicted peptide is divergent.	XFF4834R_chr19550	IPR010069:Adhesin HecA 20-residue repeat x2;	2246949	2251121	+	4173	0	1	0	1	0	0	1	0	0	1	0	0	0	0	0	XAC1816
XFF4834R_chr20360	putative methyl-accepting chemotaxis protein pseudogene	frameshift at position 2340828	"-" 2341067 to 2340801 and "-" 2340790 to 2338400	Two peptides can be predicted on different frames, they correspond to the N-and C-terminal fragments of a putative methyl-accepting chemotaxis protein.	XFF4834R_chr20360	IPR003660:HAMP linker domain; IPR004090:Chemotaxis methyl-accepting receptor;	2338400	2341067	-	2668	0	0	1	1	1	1	1	1	1	1	0	0	1	0	0	XCV1938
XFF4834R_chr20560	putative TonB-dependent transporter pseudogene	frameshift at position 238004278	"+" 2377582 to 2380146 and "+" 2380071 to 2380682	A single base deletion at position 238004278 causes a frameshift. Two peptides can be predicted on different frames, they correspond to the N- and C-terminal fragments of a putative TonB-dependent transporter which is arabinose induced in Xcc.	XFF4834R_chr20560		2377582	2380682	+	3101	0	1	1	1	1	1	1	1	1	0	1	1	1	0	sl	XCV1963 XAC1910 XCC1892
XFF4834R_chr20680	Putative sensor protein pseudogene	stop at position 2394518	"-" 2395264 to 2394518 and "-" 2394424 to 2393177	A mutation at position 2394518 causes a stop resulting in two peptides predicted on the same frame. They correspond to the C- and N-terminal fragments of a putative sensor protein.	XFF4834R_chr20680	IPR005330:MHYT; IPR012226:Oxygen sensor diguanylate cyclase/c-di-GMP phosphodiesterase;	2393177	2395264	-	2088	0	1	1	1	1	1	1	1	1	0	1	1	0	0	sl	XCV1982 XAC1938
XFF4834R_chr20700	putative two component system pseudogene	frameshift at position 2399796	"-" 2401783 to 2399648 and "-" 2399777 to 2398833	Two overlapping peptides can be predicted on different frames, they correspond to the N- and C- terminal fragments of a putative two component system.	XFF4834R_chr20700	IPR000160:Diguanylate cyclase, predicted; IPR011123:Two component regulator three Y;	2398833	2401783	-	2951	0	1	1	1	sl	1	sl	1	1	sl	sl	sl	sl	0	0	XCV1985 XAC1940
XFF4834R_chr21400	Putative FAD containing monooxygenase pseudogene	frameshift at position 2481619	"-" 2482596 to 2481181 and "-" 2481572 to 2481165	Two overlapping peptides can be predicted on different frames. One corresponds to the C- terminal of a putative FAD monooxygenase and the other corresponds to a 497 aa peptide containing the N-terminal part of the putative FAD monooxygenase and around 150 diverging aa at the C-terminal.	XFF4834R_chr21400	IPR020946:Flavin-containing monooxygenase-like;	2481165	2482707	-	1543	0	0	1	1	0	0	0	1	1	0	0	0	0	0	0	XCV2088
XFF4834R_chr22050	Putative flavoprotein pseudogene	frameshift at position 2549363	"-" 2550582 to 2549290	Frameshift occurs at the en d of the gene and the predicted peptide is 10 aa longer than putative functional orthologs.	XFF4834R_chr22050	IPR004792:HI0933-like protein; IPR017701:Putative selenate reductase YgfK;	2549355	2550582	-	1228	sl	1	1	1	sl	1	sl	1	1	1	1	1	sl	0	sl	XAC2106 XCV2418 XCC2089
XFF4834R_chr22180	Putative TetR family transcriptional regulator pseudogene	frameshifts at positions 2566007 and 2565738	no	This degenerated pseudogene shares homology with XCV2431(TetR family transcriptional regulator).	XFF4834R_chr22180		2565681	2566023	-	343	0	0	1	1	0	0	0	1	1	0	1	1	0	0	0	XCV2431
XFF4834R_chr22190	Conserved hypothetical protein pseudogene	frameshift at position 2566717	"-" 2566814 to 2566713 and "-" 2566699 to 2566235	Two peptides can be predicted on different frames. They correspond to the N- and C-terminal parts of conserved hypothetical protein.	XFF4834R_chr22190		2566235	2566862	-	628	0	1	1	1	0	0	0	0	1	0	0	0	0	0	0	XAC2119
XFF4834R_chr22490	Conserved hypothetical protein N-terminal fragment	frameshift at position 2588985	"-" 2589192 to 2588959	The predicted peptide corresponds to the N-terminal fragment of a conserved hypothetical protein orthologous tp XCV2120, missing 30% of the protein in the C-terminal part.	XFF4834R_chr22490	IPR008312:Uncharacterised conserved protein UCP028301;	2588861	2589192	-	234	0	sl	1	1	0	1	0	1	1	0	1	1	sl	0	0	XCV2120
XFF4834R_chr22520	putative inner membrane protein pseudogene	frameshift at position 2595537	"+" 2595345 to 2595623 and "+" 2595503 to 2595766	Two overlapping peptides can be predicted on different frames. They correspond to the N and C terminal parts of a putative membrane protein.	XFF4834R_chr22520	IPR020143:Uncharacterised protein family, RP436;	2595345	2595766	+	422	0	1	0	1	1	0	1	0	1	sl	0	0	sl	0	0	XAC2134 XCC2045 XGA_3927
XFF4834R_chr22890	Conserved hypothetical protein pseudogene	frameshift at position 2651869	"+" 2649943 to 2651943 and "+" 2651823 to 2652368	Two overlapping peptides can be predicted they correspond to the N- and C- terminal fragments of a conserved hypothetical protein.	XFF4834R_chr22890	IPR018752:Protein of unknown function DUF2309;	2649943	2652368	+	2426	0	1	1	1	0	1	0	1	1	0	1	1	0	0	0	XCV2176 XAC2173
XFF4834R_chr24440	Putative glutathione S-transferase pseudogene	frameshift at position 2819884	"+" 2819347 to 2820237	Predicted peptide overlaps the next predicted gene and and is longer than the putative functional ortholog with a diverging C-terminal end of the protein (30%) .	XFF4834R_chr24440	IPR002946:Intracellular chloride channel; IPR004045:Glutathione S-transferase, N-terminal; IPR010987:Glutathione S-transferase, C-terminal-like; IPR012336:Thioredoxin-like fold; IPR013848:Methylthiotransferase, N-terminal;	2819347	2819990	+	891	0	1	1	1	1	1	sl	1	1	1	1	1	1	0	0	XAC2460 XCV2637 XCC2327
XFF4834R_chr24560	Putrescine ABC transporter ATP-binding protein pseudogene	stop at position 2831849	"-" 2831761 to 2831435 and "-" 2832622 to 2831849	Two peptides can be predicted on the same frame. They correspond to the N- and C-terminal parts of a putative putrescine ABC transporter ATP-binding protein.	XFF4834R_chr24560	IPR003593:ATPase, AAA+ type, core; IPR008995:Molybdate/tungstate binding;	2831435	2832622	+	1188	sl	1	1	1	1	1	1	1	1	1	1	1	1	0	1	XCV2650 XAC2472 XCC2340 XALc2092
XFF4834R_chr25020	putative large Ala/Gln-rich protein pseudogene	stop at position 2896844	"-" 2896844 to 2897320 and "-" 2894300 to 2896735	Two peptides can be predicted on the same frame. They correspond to the N- and C-terminal parts of a putative large Ala/Gln-rich protein.	XFF4834R_chr25020		2894300	2897320	-	3021	0	1	1	1	1	0	1	1	0	1	0	0	sl	0	0	XAC2506 XCC1625 XCV2684
XFF4834R_chr25070	Conserved hypothetical protein C-terminal fragment	Insertion of ISXax1	"-" 2899350 to 2899090	The gene is interrupted by ISXax1. Two peptides can be predicted and correspond to the C- and N-terminal parts of the gene.	XFF4834R_chr25070		2899090	2899350	-	261	0	sl	sl	1	1	0	sl	1	0	sl	0	0	1	0	0	XCC1624 XCV3382
XFF4834R_chr25100	Conserved hypothetical protein N-terminal fragment		"-" 2900679 to 2901068		XFF4834R_chr25100	IPR012433:Protein of unknown function DUF1629;	2900673	2901068	-	396
XFF4834R_chr25180	Putative xanthomonadin biosynthesis related protein pseudogene	gene fragment	no	Degenerated copy of pigH (XCC0338). Several copies of pigH can be observed in Xcc.	XFF4834R_chr25180		2906488	2906676	+	189	0	0	1	1	1	0	1	0	0	1	1	1	1	0	0	XCC0338
XFF4834R_chr25440	Putative Rhs family protein pseudogene	frameshift at position 2938837	"+" 2938092 to 29394263	The C-terminal part of the predicted peptide diverged from XCV2718. Moreover, XCV2718 and XFF4834R_chr25440 can be fragments (30%) of Rhs family protein encoding genes. ISXfu2 is present in the region in Xff and IS1478 in Xcv 85-10 with several copies of Rhs family protein encoding genes.	XFF4834R_chr25440		2938092	2939438	+	1347	0	0	0	1	0	0	0	1	0	0	0	0	0	0	0	XCV2718
XFF4834R_chr25490	putative TonB-dependent transporter pseudogene	stop at position 2944282	"-" 2946192 to 2944282 and "-" 2944281 to 2943301	Two peptides corresponding to the N- and C-terminal fragments of a putative TonB-dependent transporter can be predicted on the same frame.	XFF4834R_chr25490	IPR010101:TonB-dependent vitamin B12 receptor;	2943301	2946192	-	2892	sl	1	1	1	1	1	1	1	1	1	1	0	1	0	0	XAC2531, XCV2725 XCC2395
XFF4834R_chr25570	Conserved hypothetical protein N-terminal fragment	Insertion of ISXfu2	"+" 2963691 to 2964329 and "+" 2964322 to 2964591	The gene is interrupted by ISXfu2 and furthermore a stop is generated in the N-terminal part. Three peptides can be predicted and correspond to the N-terminal, central and C-terminal parts of the gene.	XFF4834R_chr25570		2963691	2964591	+	901	0	0	0	1	sl	1	sl	0	1	1	0	0	0	0	0	XCC2402 XAC2538
XFF4834R_chr25600	conserved hypothetical protein C-terminal fragment		"+" 2965768 to 2966016		XFF4834R_chr25600		2965768	2966016	+	249
XFF4834R_chr26090	GumN protein pseudogene	frameshift at position 3014431	"-" 3014069 to 3015274	The predicted peptide is around 60 aa longer than other GumN proteins in Xanthomonas and the aa sequence is divergente from aa 287. Frameshift was confirmed by Sanger sequencing. Xcv 85-10 and Xoc BLS256 have also a pseudo-gumN.	XFF4834R_chr26090	IPR010891:GumN;	3014069	3015274	-	1206	0	1	1	1	sl	1	sl	0	1	1	sl	1	1	0	0	gumN
XFF4834R_chr26400	truncated type IV secretion system protein VirB6	gene fragment	"-" 3050245 to 3051132	This is a truncated copy of virB6 (XFF4834R_chr26430). Missing 60 aa in the N-terminal part of VirB6.	XFF4834R_chr26400	XFF4834R_chr26400	3050245	3051132	-	887	0	sl	0	0	0	0	0	0	0	1	0	0	0	0	0	XAC2607 (truncated copy of XAC2612)
XFF4834R_chr26580	putative type IV pilus assembly protein FimT N-terminal fragment	Insertion of ISXax1	"+" 3070135 to 3070254	ISXax1 is inserted in the gene fimT	XFF4834R_chr26580	IPR012902:Prepilin-type cleavage/methylation, N-terminal;	3070135	3070266	+	132	0	0	0	1	sl	0	sl	1	0	0	1	1	0	0	0	fimT
XFF4834R_chr26600	putative type IV pilus assembly protein FimT C-terminal fragment		"+" 3071566 to 3072015		XFF4834R_chr26600		3071495	3072015	+	521
XFF4834R_chr27990	serine carboxypeptidase pseudogene	several mutation events	"+" 3226293 to 3226532 and "+" 3226569 to 3226916 and "+"3226953 to 3227300	This pseudogene is degenerated. Three peptides can be predicted on the same frame, that do not include the N-terminal part of the serine carboxypeptidase.	XFF4834R_chr27990		3225795	3227300	+	1506	sl	1	1	0	1	0	1	1	0	1	1	1	1	sl	1	XAC1713 XOC_2802 PXO_00179 XCV1747
XFF4834R_chr28060	putative MFS transporter pseudogene	frameshifts at positions 3234674 and 3235102	"+" 3234444 to 3234674 and "+" 3234656 to 3235435 and "+"3235125 to 3235955	Three peptides can be predicted on different frames, corresponding to different parts of a putative MFS transporter.	XFF4834R_chr28060	IPR016196:Major facilitator superfamily, general substrate transporter;	3234336	3235955	+	1620	0	0	0	1	0	0	0	0	0	0	0	0	0	0	0	XAC1705 XCC1685 XCV1739
XFF4834R_chr28430	MarR family transcriptional regulator pseudogene	small fragment	"+" 3275529 to 3275660	This degenerated pseudogene corresponds to a small fragment of a MarR family transcriptional regulator present in Xcv 85-10.	XFF4834R_chr28430		3275529	3275660	+	132	0	1	1	1	0	0	0	1	1	0	sl	0	0	0	0	XCV1704
XFF4834R_chr28480	Conserved hypothetical protein pseudogene	small fragment	"-" 3280523 to 32807023	This degenerated pseudogene corresponds to an hypothetical protein present in Xcv 85-10.	XFF4834R_chr28480		3280523	3280702	-	180	0	1	1	1	0	0	0	1	0	0	0	0	0	0	0	XCV1701
XFF4834R_chr28620	putative sulfite oxidase subunit YedZ pseudogene	frameshift at position 3295747	"+" 3295192 to 3295827	The frameshift is at the end of the gene, however the predicted peptide has around 50 supplemental aa in the C-terminal part.	XFF4834R_chr28620	IPR013130:Ferric reductase-like transmembrane component, N-terminal;	3295192	3295693	+	501	sl	1	1	1	1	1	1	1	1	1	1	1	1	0	0	XAC1646 XCV1687 XCC1587
XFF4834R_chr29010	conserved hypothetical protein pseudogene	stop at position 3339167	"-" 3339517 to 3339167 and "-" 3339151 to 3338519	Two peptides can be predicted on the same frame and correspond to the N-and C- terminal fragments of a conserved hypothetical protein. A whole protein is predicted in Xcv 85-10 and Xfa 10535 but not in Xac 306 for which two fragments are predicted.	XFF4834R_chr29010		3338519	3339517	-	999	sl	1	1	1	0	0	0	1	1	0	0	0	0	0	0	XCV1653 XAUC_12070 XACM_1584 (XAC1611 + XAC1610)
XFF4834R_chr29060	Conserved hypothetical protein pseudogene	stop at position 3341668	"-" 3341919 to 3341668 and "-"3341586 to 3341302	Two peptides can be predicted on the same frame. They correspond to the N- and C-terminal parts of a conserved hypothetical protein.These fragments correspond to the same pseudogene.	XFF4834R_chr29050		3341302	3341919	-	615 345	sl	1	1	1	0	0	0	1	1	0	0	0	0	0	0	XCV1649
XFF4834R_chr29210	putative N-acetyltransferase pseudogene	frameshift at position 3359122	"-" 3359464 to 3358898	More than 70 aa at the C-terminal part of the predicted peptide are different than in the putative functional N-acetyltransferase.	XFF4834R_chr29210	IPR016181:Acyl-CoA N-acyltransferase;	3358957	3359464	-	508	sl	1	1	1	1	1	1	1	1	1	1	1	1	0	sl	XAC1592 XCV1633 XCC1542
XFF4834R_chr29440	Putative sensory protein of a two component system pseudogene	frameshift at position 3382197	"-" 3382170 to 3382541 and "-" 3379507 to 3382050	Two peptides can be predicted on different frames.This modification corresponds to the 1/5 of the sequence of the protein.	XFF4834R_chr29440		3379507	3382541	-	3035	0	1	1	1	1	1	1	1	1	1	0	0	1	0	sl	XAC1570 XCV1610 XCC1520
XFF4834R_chr29540	5-methyltetrahydrofolate-homocysteine methyltransferase pseudogene	stop at position 3394437	"+" 3393298 to 3394437 and "+" 3394685 to 3397438	Two peptides can be predicted on different frames. They correspond to the N- and C-terminal parts of a putative 5-methyltetrahydrofolate-homocysteine methyltransferase.	XFF4834R_chr29540	IPR011822:5-methyltetrahydrofolate--homocysteine methyltransferase;	3393298	3397438	+	4141	sl	1	1	1	0	1	0	1	1	0	1	1	0	0	0	XAC1559 XCV1602 XCC1511
XFF4834R_chr30030	putative serine peptidase pseudogene	stop at position 3449860	"-" 3451740 to 3449860 and "-" 3449823 to 3449296	Two peptides can be predicted on the same frame. They correspond to the N- and C- terminal parts of a putative serine peptidase.	XFF4834R_chr30030	IPR000209:Peptidase S8/S53, subtilisin/kexin/sedolisin;	3449296	3451740	-	2445	0	1	1	1	1	1	1	1	1	1	1	0	1	0	0	XAC1512 XCV1555 XCC1465
XFF4834R_chr30060	putative asparagine synthase pseudogene	fragment, insertion of ISXax1	"+" 3454472 to 3454990	Insertion of ISxax1 removes around the 3/4 of the gene. Predicted peptide corresponds to the C-terminal part of the putative asparagine synthase.	XFF4834R_chr30060		3454472	3454990	+	519	0	sl	1	1	sl	0	sl	1	1	0	0	0	sl	0	sl	XVE_3319
XFF4834R_chr30600	putative penicillin amidase, pseudogene	stop at position 3517962	"+" 3516838 to 3517962 and "+" 3517972 to 3519255	Two peptides can be predicted on the same frame. They correspond to the N- and C-terminal parts of a putative penicillin amidase.	XFF4834R_chr30600	IPR002692:Peptidase S45, penicillin amidase; IPR023343:Peptidase S45, penicillin amidase type, domain1;	3516838	3519255	+	2418	sl	1	1	1	1	1	1	1	1	1	1	1	1	0	sl	XCC1392 XCV1494 XOC3050 XVE_0188
XFF4834R_chr31090	Conserved hypothetical protein N-terminal fragment	Insertion of ISXfu1	no	No peptide can be predicted in the remnant of the N-terminal fragment upstream the insertion of ISXfu1. Downstream, two peptides can be predicted as the result of a frameshift in the sequence C-terminal part of a conserved hypothetical protein.	XFF4834R_chr31090		3577979	3578246	+	268	0	1	0	1	0	0	0	0	1	1	0	0	0	0	sl	XAC1388
XFF4834R_chr31120	Conserved hypothetical protein C-terminal fragment		"+" 3579415 to 3582366 and "+" 3582258 to 3582740		XFF4834R_chr31120	IPR014782:Peptidase M1, membrane alanine aminopeptidase, N-terminal;	3579373	3582740	+	3368
XFF4834R_chr32070	putative rhs family protein pseudogene	frameshift at position 3684170	"-" 3684408 to 3683386 and "-"3683329 to 3681608	Two peptides can be predicted on different frames . They correspond to the N- and C- parts of a putative rhs family protein.	XFF4834R_chr32070		3681608	3684408	-	2801	0	1	0	1	0	0	0	1	0	0	0	0	0	0	0	XCV1353 XAC1304
XFF4834R_chr32500	Putative endo-1, 3-beta-glucanase pseudogene	frameshift at position 3739877	"+" 3739643 to 3740218 and "+" 3739887 to 3740993	Two overlapping peptides can be predicted on different frames. They correspond to the N and C terminal parts of a putative endo-1, 3-beta-glucanase. The peptide corresponding to the N-terminal part has a diverging C-terminal aa sequence. Mutation is confirmed by supplemental Sanger sequencing.	XFF4834R_chr32500	IPR000757:Glycoside hydrolase, family 16; IPR008985:Concanavalin A-like lectin/glucanase;	3739643	3740993	+	1351	0	1	0	1	1	0	1	0	0	1	0	0	1	0	0	XAC1285 XCC1188
XFF4834R_chr32600	Putative xylosidase pseudogene	frameshift at position 3752905	"+" 3752516 to 3752938 and "+" 3753055 to 3754182	Two peptides can be predicted on different frames. They correspponded to fragments of a putative xylosidase. Mutation is confirmed by supplemental Sanger sequencing	XFF4834R_chr32600	IPR006710:Glycoside hydrolase, family 43; IPR013320:Concanavalin A-like lectin/glucanase, subgroup;	3752249	3754182	+	1934	0	1	1	1	sl	0	sl	1	1	0	0	0	1	0	0	XCV1325 XAC1275 XCC1178
XFF4834R_chr32730	putative glycyl aminopeptidase precursor pseudogene	frameshift at position 3772279	"-" 3772617 to 3772279 and "-" 3772336 to 3770753	Two peptides can be predicted on different frames. They correspond to the N- and C-terminal parts of a putative glycyl aminopeptidase.	XFF4834R_chr32730	IPR001478:PDZ/DHR/GLGF; IPR007963:Peptidase M61;	3770753	3772623	-	1871	sl	1	1	1	1	1	1	1	1	1	1	1	1	0	sl	XCV1311 XAC1262 XCC1163
XFF4834R_chr32790	putative phage integrase C-terminal fragment	gene fragment	"+" 3777029 to 3777181 and "+" 3777244 to 3777600	Two peptides can be predicted on diferent frames. They correspond to fragments of a putative phage integrase.	XFF4834R_chr32790		3777169	3777600	+	432	0	0	0	1	0	0	0	0	1	0	0	0	0	0	0	XAUC_04360(fragment) WS7_15604
XFF4834R_chr32810	Conserved hypothetical protein pseudogene	frameshift at position 3779405	"+" 779037 to 3779459 and "+"3779414 to 3779752	Two overlapping peptides can be predicted on different frames. They correspond to the N_ and C- terminal prts of a conserved hypothetical protein.	XFF4834R_chr32810		3779046	3779752	+	707	0	0	0	1	0	0	0	0	1	0	0	0	0	0	0	XAUC_29310
XFF4834R_chr33510	conserved hypothetical protein pseudogene	frameshift at position 3858189	"-" 3858868 to 3858128 and "-" 3858234 to 3857623	Two overlapping peptides can be predicted on different frames. They correspond to the N- and C-terminal part of a conserved hypothetical protein.	XFF4834R_chr33510	IPR008482:Protein of unknown function DUF763;	3857623	3858868	-	1246	0	1	1	1	1	1	1	1	1	0	0	0	1	0	0	XAC1190 XCV1217 XCC1094
XFF4834R_chr33800	Conserved hypothetical protein pseudogene	frameshift at position 3898942	"-" 3899376 to 3898827 and "-" 3898927 to 3898727	Two peptides can be predicted on different frames. They correspond to the N- and C-terminal part of a conserved hypothetical protein.	XFF4834R_chr33800		3898727	3899376	-	650	0	1	1	1	1	0	1	1	0	1	1	0	0	0	0	XCC1064 XAC1167 XCV1187
XFF4834R_chr33870	aminopeptidase N precursor pseudogene	frameshift at position 3905641	"+" 3907945 to 3905627 and "+" 3905573 to 3905274	Two peptides can be predicted on different frames. They correspond to the N- and C- parts of a putative aminopeptidase N precursor.The N-part correspond to 90% of the putative functional ortholog.	XFF4834R_chr33870	IPR001930:Peptidase M1, membrane alanine aminopeptidase;	3905274	3907945	-	2672	0	1	1	1	sl	1	sl	1	1	0	1	1	sl	0	0	XCV1179 XAC1159 XCC1054
XFF4834R_chr34200	probable XagA protein pseudogene	frameshift at position 3954646	"-" 3955351 to 3954584 and "-"3954560 to 3954315	Two peptides can be predicted on different frames. They correspond to the N- and C- parts of XagA. Mutation is confirmed by supplemental Sanger sequencing.	XFF4834R_chr34200		3954315	3955351	-	1037	0	1	1	1	sl	0	sl	1	1	1	sl	0	sl	0	0	XAC3525 XCV3651 XCC0677
XFF4834R_chr34870	Putative methyltransferase FkbM family protein pseudogene	frameshift at position 4044023	"+" 4043355 to 4044146 and "+"4044107 to 4044427 3	Two peptides can be predicted on different frames. They encoded the N- and C- parts of a putative methyltransferase.	XFF4834R_chr34870		4043355	4044427	+	1073	0	0	0	1	0	0	0	0	0	0	0	0	0	0	0	BamMEX5DRAFT_2041 (Burkholderia ambifaria)
XFF4834R_chr34980	UptF protein pseudogene	frameshift at position 40618532	"-" 4061769 to 4061551 and "-" 4061924 to 4061787	Two peptides can be predicted on different frames. They encoded the N- and C- parts of UptF (Q93S78).	XFF4834R_chr34980		4061551	4061924	-	374	sl	1	1	1	1	1	1	1	1	1	1	1	1	0	0	Orthologs in all Xanthomonas
XFF4834R_chr35110	metallo-beta-lactamase family protein pseudogene	gene fragments	"-" 4078593 to 4077499 and "-" 4077396 to 4077121	Two peptides can be predicted on the same frame. They correspond to two fragments in the sequence of a putative metallo-beta-lactamase family protein, missing the N- and the C-terminal ends of the protein.	XFF4834R_chr35110	IPR001279:Beta-lactamase-like; IPR016083:Sterol-binding-like;	4076793	4078809	-	2017	0	0	0	1	0	0	0	0	0	0	0	0	0	0	0	XAUB_16450
XFF4834R_chr35730	Haloacid dehalogenase-like hydrolase pseudogene	stop at position 4145295	"-" 4145765 to 4145295 and "-" 4145282 to 4145085	Two peptides can be predicted on the same frame. They correspond to the N- and the C-terminal parts of a putative Haloacid dehalogenase-like hydrolase.	XFF4834R_chr35730	IPR005834:Haloacid dehalogenase-like hydrolase;	4145085	4145765	-	681	0	1	1	1	sl	1	sl	1	1	0	1	1	1	sl	sl	XCV3798 XCC3637
XFF4834R_chr36560	Putative methyl-accepting chemotaxis protein pseudogene	frameshift at position 4233055	"+" 4232578 to 4233318 and "+" 4233131 to 4234711	Two overlapping peptides can be predicted on different frames. They correspond the N- and C- parts of a putative methyl-accepting chemotaxis protein. Frameshift is confirmed by supplemental Sanger sequencing.	XFF4834R_chr36560	IPR003660:HAMP linker domain; IPR004090:Chemotaxis methyl-accepting receptor;	4232578	4234711	+	2134	0	1	0	1	0	0	0	0	0	0	0	0	0	0	0	XAC3728
XFF4834R_chr36660	putative voltage gated chloride channel family protein pseudogene, fragment	gene fragment	"-" 4242770 to 4242456	A peptide can be predicted (104 aa) that is homologous to the C-terminal part of XCV3892 (655 aa),encoding a voltage gated chloride channel family protein.	XFF4834R_chr36660		4242456	4242770	-	315	sl	1	1	1	sl	1	sl	1	0	0	0	0	1	0	sl	XCV3892
XFF4834R_chr37240	putative bifunctional isocitrate dehydrogenase kinase/phosphatase C-terminal fragment	Insertion of ISXax1	"-" 4307763 to 4307245	A peptide can be predicted that corresponds to the C-terminal part of a putative bifunctinal isocitrate dehydrogenase kinase/phosphatase (30%).	XFF4834R_chr37240	IPR010452:Isocitrate dehydrogenase kinasephosphatase;	4307245	4307763	-	519	0	1	1	1	1	1	1	1	1	1	1	0	1	0	sl	XAC3832 XCV3958 XCC3780
XFF4834R_chr37270	Putative bifunctional isocitrate dehydrogenase kinase/phosphatase N-terminal fragment		"-"4310321 to 4309041	A peptide can be predicted, its sequence diverges slightly due to a frameshift at position 4309115. This peptide corresponds to 70% of a putative bifunctinal isocitrate dehydrogenase kinase/phosphatase in the N-terminal part.	XFF4834R_chr37270	IPR010452:Isocitrate dehydrogenase kinasephosphatase;	4309091	4310321	-	1231
XFF4834R_chr37480	Putative D-alanyl-D-alanine dipeptidase precursor pseudogene	frameshift at position 4334061	"-" 4333994 to 4333608	A peptide can be predicted representing 50% of a putative D-alanyl-D-alanine dipeptidase.	XFF4834R_chr37480	IPR000755:Peptidase M15D, vanX D-ala-D-ala dipeptidase;	4333608	4334352	-	745	0	1	1	1	sl	1	sl	1	1	sl	1	1	1	0	sl	XAC3859 XCV3977 XCC3801
XFF4834R_chr37550	conserved hypothetical protein pseudogene	stop at posisiton 4341568	"+" 4341350 to 4341568	A 72 aa peptide can be predicted corresponding to the N-terminal fragment of a 120 aa conserved hypothetical protein.	XFF4834R_chr37550		4341323	4341682	+	219	0	1	1	1	1	1	1	1	1	1	1	1	1	0	0	XAC3866 XCV3985 XCC3811
XFF4834R_chr37560	conserved hypothetical protein pseudogene	stop at position 4342084	"-" 4342072 to 4341737	A peptide can be predicted, missing 25% of the N-terminal part of a conserved hypothetical protein.	XFF4834R_chr37560	IPR008024:YiaAB two helix;	4341737	4342171	-	435	0	1	1	1	1	1	1	1	1	sl	1	1	sl	0	sl	XAC3867 XCV3986 XCC3812
XFF4834R_chr37660	putative disulphide-isomerase precursor oxidoreductase pseudogene	stop at position 4353696	"+" 4353463 to 4353696 and "+" 4353775 to 4355043	Two peptides can be predicted on the same frame. They correspond to the N- and C- parts of a putative disulphide-isomerase precursor oxidoreductase.	XFF4834R_chr37660	IPR012336:Thioredoxin-like fold;	4353463	4355043	+	1581	sl	1	1	1	sl	1	sl	1	1	1	1	1	sl	0	sl	XAC3878 XCV3996 XCC3823
XFF4834R_chr38430	Putative secreted protein pseudogene	frameshift at position 4437328	"+"4436809 to 4437384	One peptide can be predicted which is divergent and truncated in the C-terminal part (25% of a putative secreted protein).	XFF4834R_chr38430	IPR021747:Protein of unknown function DUF3313;	4436809	4437470	+	662	0	1	1	1	sl	0	sl	1	1	1	0	0	1	0	0	XCV4071 XCC3896 XAC3977
XFF4834R_chr39140	putative TonB-dependent transporter pseudogene	stop at position 4508744	"+" 4507491 to 4508744 and "+" 4508745 to 4510310	Two peptides can be predicted on the same frame corresponding to the N- and C- parts of a putative TonB-dependent transporter.	XFF4834R_chr39140	IPR000421:Coagulation factor 5/8 type, C-terminal; IPR010105:TonB-dependent siderophore receptor; IPR017690:Outer membrane insertion C-terminal signal, omp85;	4507296	4510310	+	3015	0	1	1	1	1	1	1	1	1	1	0	1	1	0	0	XAC4048 XCV4138 XCC3963
XFF4834R_chr39440	putative acetyltransferase pseudogene	stop at position 4542094	"-" 4543209 to 4542094 and "-" 4542027 to 4540639	Two peptides can be predicted on the same frame. They correspond to the N- and C-terminal parts of a putative acetyltransferase.	XFF4834R_chr39440	IPR016040:NAD(P)-binding domain; IPR016102:Succinyl-CoA synthetase-like; IPR016181:Acyl-CoA N-acyltransferase;	4540639	4543347	-	2709	sl	1	1	1	1	1	1	1	1	1	1	1	1	0	sl	XAC4077 XCV4163 XCC3988
XFF4834R_chr39860	putative protein phosphatase 2C family pseudogene	stop at position 4599650	"-" 4600144 to 4599650 and "-"4599592 to 4599428	Two peptides can be predicted on the same frame. They correspond to the N- and C- parts of a putative phosphatase.	XFF4834R_chr39860	IPR001932:Protein phosphatase 2C-related; IPR015655:Protein phosphatase 2C;	4599428	4600144	-	717	0	1	1	1	0	sl	0	1	1	0	sl	sl	1	0	0	XAC4117 XCV4207
XFF4834R_chr40270	putative 4-oxalomesaconate hydratase pseudogene	stop at position 4654576	"+" 4653659 to 4654576 and "+" 4654577 to 4654822	Two peptides can be predicted on the same frame they correspond to the N- and C- parts of a putative 4-oxalomesaconate hydratase. Mutation is located in the last 1/5 of the protein.	XFF4834R_chr40270	IPR006992:Amidohydrolase 2;	4653659	4654822	+	1164	0	1	1	1	1	0	1	1	1	1	1	1	1	0	0	XCV4255 XAC4157 XCC4032
XFF4834R_chr40530	putative beta-xylosidase pseudogene	frameshift at position 4687619	"+" 4687950 to 4687546 and "+" 4687618 to 4686356	Two overlaping peptides can be predicted on different frames. They correspond to the N- and C- parts of a putative beta-xylosidase.	XFF4834R_chr40530	IPR006710:Glycoside hydrolase, family 43; IPR017909:Twin arginine translocation signal, Tat;	4686356	4687974	-	1619	0	1	1	1	1	sl	1	1	1	0	0	0	1	0	0	XAC4183 XCV4281 XCC4064
XFF4834R_chr41020	Putative alpha-glucuronidase pseudogene	frameshift at position 4761497	"+" 4760566 to 4761603 and "+" 4761438 to 4762760	Two overlapping peptides can be predicted they correspond to the N- an C- parts of a putative alpha-glucuronidase. Frameshift is confirmed by additional Sanger sequencing.	XFF4834R_chr41020	IPR011395:Alpha-glucuronidase; IPR017853:Glycoside hydrolase, catalytic core;	4760566	4762760	+	2195	sl	1	1	1	sl	1	sl	1	1	1	1	1	1	0	0	XAC4227 XCV4333 XCC4102
XFF4834R_chr41160	putative glutamate-1-semialdehyde 2,1-aminomutase pseudogene	frameshift at position 4780274	"-" 4781217 to 4780240 and "-" 4780237 to 4779773	Two peptides can be predicted on different frames. They correspond to the N- and C- parts of a putative glutamate-1-semialdehyde 2,1-aminomutase.	XFF4834R_chr41160	IPR005814:Aminotransferase class-III; IPR015424:Pyridoxal phosphate-dependent transferase, major domain;	4779773	4781217	-	1445	0	1	1	1	0	0	0	1	1	0	0	0	0	0	0	XAC4241 XCV4348
XFF4834R_chr41250	putative endo-1,4-beta-xylanase pseudogene	frameshift at position 4792921	"-" 4793371 to 4792895 and "-" 4792985 to 4792311	Two overlapping pepetides can be predicted on different frames. They correspond to the N- and C- parts of a putative endo-1,4-beta-xylanase. Frameshift is confirmed by additionnal Sanger sequencing.	XFF4834R_chr41250	IPR001000:Glycoside hydrolase, family 10; IPR017853:Glycoside hydrolase, catalytic core;	4792311	4793371	-	1061	sl	1	1	1	sl	1	sl	1	1	sl	1	1	sl	0	0	XAC4252 XCV4358
XFF4834R_chr41450	Conserved hypothetical protein pseudogene	frameshifts at positions 4821058 and 4821401	"-" 4821997 to 4821029 and "-" 4821453 to 4820956	Two overlapping peptides can be predicted on different frames. One correspond sto the C- terminal part of a conserved hypothetical protein. The second one containing the N-terminal part of the protein had a long and divergent aa sequence.	XFF4834R_chr41450		4820956	4821997	-	1042	0	1	1	1	sl	0	sl	1	1	1	0	0	sl	0	0	XAC4279 XCC4137 XCV4381
XFF4834R_chr41760	putative outer membrane efflux protein pseudogene	frameshift at position 4857413	"+" 4857007 to 4857747 and "+" 4857456 to 4858148	Two overlapping peptides can be predicted on different frames. One corresponds to the C- terminal part of a putative outer membrane efflux protein. The second one containing the N-terminal part of the protein has near the half of its aa sequence that diverges from tis of the putative functional ortholog.	XFF4834R_chr41760	IPR003423:Outer membrane efflux protein;	4857007	4858148	+	1142	0	0	0	1	0	0	0	0	0	0	0	0	0	0	0	XAC4306 XCV4406 XCC4170
XFF4834R_chr41790	Conserved hypothetical protein pseudogene	frameshift at position 4862586	"-" 4862482 to 4862189	One peptide can be predicted that correspond to the half of a conserved hypothetical protein (C-ertminal part).	XFF4834R_chr41790	IPR015018:Protein of unknown function DUF1905;	4862189	4862733	-	545	0	0	1	1	sl	sl	sl	sl	1	0	sl	sl	sl	0	0	XCV4409 XCC4173
XFF4834R_chr42340	Putative oxydoreductase pseudogene	frameshift at position 4919292	"-" 4919470 to 4919186	One peptide can be predicted. The C-terminal part of the peptide corresponds to the putative oxydoreductase sequence but the sequence of the N-terminal part of the peptide is different of that of the putative functional ortholog.	XFF4834R_chr42340		4919186	4919559	-	374	0	0	0	1	0	0	0	0	1	0	0	0	0	0	0	XCV4460 XAC4349 XCC4216
XFF4834R_chr42660	putative cointegrate resolution protein T C-terminal fragment	insertion of ISXax1	"-" 4948119 to 4947649 3	One peptide can be predicted that corresponds to the C-terminal part of a putative cointegrate resolution protein T.	XFF4834R_chr42660		4947649	4948119	-	471	0	1	1	1	1	0	0	1	1	0	0	0	1	0	0	XCV2437 XACb0010
XFF4834R_chr42700	type IV secretion system protein VirB2 fragment	insertion of ISXax1 and ISXfu2	no	Remnant of virB2, less than 30% of the aa sequence.	XFF4834R_chr42700		4950053	4950187	-	135	0	0	0	1	0	0	0	0	0	0	0	0	0	0	0	XCVc00442 XACb0047
XFF4834R_chr42790	putative amino acid-polyamine-organocation superfamily protein pseudogene	stop at position 4955355	"+" 4954366 to 4955355 and "+" 4955377 to 4955781	Two peptides can be predicted on the same frame they correspond to the N- and C- parts of a putative amino acid-polyamine-organocation superfamily protein.	XFF4834R_chr42790	IPR002293:Amino acid/polyamine transporter I;	4954366	4955781	+	1416	sl	1	1	1	1	1	1	1	1	1	1	1	1	sl	sl	XAC4354 XCV4466 XCC4220
XFF4834R_chr42820	putative two component system pseudogene	frameshift t position 4961166	"-" 4961583 to 4961080 and "-"4961140 to 4959836	Two peptides can be predicted on different frames. They correspond to the N- and C- terminal parts of a putative two component system.	XFF4834R_chr42820	IPR012226:Oxygen sensor diguanylate cyclase/c-di-GMP phosphodiesterase; IPR013655:PAS fold-3;	4959836	4961583	-	1748	0	1	1	1	1	1	1	1	1	1	1	0	1	0	sl	XCV4470 XAC4358 XCC4224
XFF4834R_chr42830	Putative sugar diacid utilization regulator pseudogene	frameshift at position 4961878	"-" 4962885 to 4961080 and "-" 4961830 to 4961675	A small peptide corresponding to the C-terminal part of the putative sugar diacid utilization regulator can be predicted. It is overlapped by a large peptide containing the N-terminal part of the protein followed by a long divergent aa sequence.	XFF4834R_chr42830	IPR008599:Putative sugar diacid recognition;	4961675	4962885	-	1211	0	1	1	1	1	1	1	1	1	1	0	0	0	0	0	XAC4359 XCV4471 XCC4225
XFF4834R_chr42950	putative polysaccharide deacetylase precursor pseudogene	frameshift at position 4978892	"-" 4979240 to 4978854 and "-" 4978827 to 4977967	Two peptides can be predicted that correspond to the N- and C- parts of a putative polysaccharide deacetylase precursor.	XFF4834R_chr42950	IPR011990:Tetratricopeptide-like helical; IPR018247:EF-Hand 1, calcium-binding site;	4977967	4979285	-	1319	0	0	0	1	0	sl	0	0	1	0	0	0	0	0	0	XAC4371 XCV4484 XCC4239
	fragments corresponding to a same pseudogene
	gene fragment: a portion of the gene has been deleted
	interrupted: due to an internal insertion of an IS element
	in-frame stop: a sense codon has acquired a point mutation turning it into a stop codon causing premature termination of translation
	frameshifted: a short insertion or deletion causes an unintended shift in the reading frame during translation, usually leading to heterologous C-terminal amino acids sequence and premature termination of translation
1 position refers to position in the genome
2 reference gene is Q93S78 in Xcc B100 belonging to a 8 genes locus involved in stationary phase utilization of phenylalanine and tyrosine in Xcc B100.
3 These CDSs were predicted with FrameD (Schiex et al., 2003) using an Alternative Codon Usage Region (ACUR) matrix instead of the matrix specific of Xff.
4 sequences were searched by blastn and blastx in the 15 genomes used in comparative genomic study: Xff (Xff 4834-R), Xfa (Xfa ICPB10535), Xac (Xac 306), Xcv (Xcv 85-10), Xacm (Xacm F1), Xoo (Xoo PXO99A), Xoc (Xoc BLS256), Xv (Xv ATCC35937), Xg (Xg ATCC19865), Xcc (Xcc ATCC33913), Xcr (Xcr 756c), Xcm (Xcmu NCPPB4381), Xal (Xa GPE PC73), Xf (Xf temecula 1) and Sm (Sm 553-1)
1 = blast result on 80% length and 80% nucleotidic identity
0 = no blast result
sl = blast result on 75% length and 60% nucleotidic identity
