# Supplementary material for: Genome sequence of Xanthomonas fuscans subsp. fuscans strain 4834-R reveals that flagellar motility is not a general feature of xanthomonads
Source: BMC Genomics. 2013 Nov 6;14:761. doi: 10.1186/1471-2164-14-761 (PMC3826837; doi:10.1186/1471-2164-14-761)
Supplement: Additional file 4 — Occurrences of PIP box motifs in the genome of Xff 4834R. [file 1471-2164-14-761-S4.xls]

## Sheet: Feuil1
Additional file 4. Occurrences of PIP box / -10 motifs in the genome of Xff 4834-R
No.	Localisation	PIP box	D1a	-10 motif	D2b	ORF downstream
						ID	Gene	Predicted function
1	chr_1777864-1777924	ttcgtttacggaatcgcgtgttcgt	30	caccat	29	XFF4834R_chr15450	xopK	putative Xanthomonas outer protein K, putative Type III effector XopK
2	chr_1884841-1884901	ttcgtcgtcccagccaggacttcgg	30	caaact	405	XFF4834R_chr16310	xopJ5	Xanthomonas outer protein J5, Type III effector XopJ5
3	chr_2743553-27436114	ttcgcacacgtacgcttgcattcgc	31	tatggt	188	XFF4834R_chr23750	-	putative Serine/cysteine peptidase protein
4	chr_2746555-2746616	ttcggcgctgcggtgctgaattcgt	31	caagct	141	XFF4834R_chr23790	-	putative polygalacturonase
5	chr_294706-294646	ttcggcctacgcgacgccggttcgc	30	tagcat	27	XFF4834R_chr02500	xopR	Xanthomonas outer protein R, type III effector XopR
6	chr_2955473-2955413	ttcgctttgcatcgctgcacttcgg	30	tatggt	119	XFF4834R_chr25530	-	conserved hypothetical protein
7	chr_303154-303094	ttcgtgatcccacacatgacttcgg	30	caaact	29	XFF4834R_chr02600	xopE1	Xanthomonas outer protein E1, Type III effector XopE1
8	chr_3870883-3870823	ttcgccatcgcgcgccgcgcttcgc	30	tacttt	573	XFF4834R_chr33550	xopAM	Xanthomonas outer protein AM, type III effector XopAM
9	chr_440772-440711	ttcgcccatgaccatgcagcttcgc	31	tagatt	-62	XFF4834R_chr03880	hrcD	HrcD protein, type III secretion system
10	chr_443669-443608	ttcgccggaccagctatcgcttcgc	31	tacttt	211	XFF4834R_chr03920	hrcQ	type III secretion system protein HrcQ
11	chr_447264-447203	ttcgtcaggctacccacacattcgc	31	cacaat	32	XFF4834R_chr03950	hrcU	type III secretion system protein HrcU
12	chr_447279-447340	ttcgccagcgaattccgatattcgc	31	tagctt	46	XFF4834R_chr03960	hrpB1	HrpB1 protein, type III secretion system
13	chr_457354-457293	ttcgcccgtacaagcgcaatttcgc	31	tactgt	94	XFF4834R_chr04070	xopA	Xanthomonas outer protein A, type III effector XopA
14	chr_457421-457482	ttcgcttgcctgctaagtgtttcgt	31	tatggt	86	XFF4834R_chr04080	hpaH	lytic transglycosylase-like HpaH protein, type III secretion system
15	chr_4946581-4946641	ttcgcgctcccaaacatggcttcgg	30	caaact	144	XFF4834R_chr42650	xopAF	Xanthomonas outer protein AF, type III effector XopAF
16	chr_532863-532925	ttcgccgttgttgaacggcattcgc	32	tacagt	115	XFF4834R_chr04650	trpE	probable anthranilate synthase component I
17	chr_562572-562633	ttcgcggcgcgcgcgccagcttcgt	31	catact	243	XFF4834R_chr04980	-	secreted lipase
18	chr_767108-767168	ttcgttcgcgcggcgcccggttcgc	30	tagagt	81	XFF4834R_chr06700	-	probable polygalacturonase
19	pl1_8880-8940	ttcgtcgtcccaaccaggacttcgg	30	cagact	262	XFF4834R_pla00140	xopJ2	C55-family cysteine protease, Xanthomonas outer protein J2, Type III effector XopJ2 (syn. AvrBsT)
a Distance in base pairs between the end of the PIP box and the -10 promoter motif.
b Distance in base pairs between the end of the -10 promoter motif and the predicted translational start codon
Could be an operon and include more induced genes.
