# Supplementary material for: Genome sequence of Xanthomonas fuscans subsp. fuscans strain 4834-R reveals that flagellar motility is not a general feature of xanthomonads
Source: BMC Genomics. 2013 Nov 6;14:761. doi: 10.1186/1471-2164-14-761 (PMC3826837; doi:10.1186/1471-2164-14-761)
Supplement: Additional file 5 — Insertion of extrachromosomal elements in Xff 4834R genome and related enzymes. [file 1471-2164-14-761-S5.xlsx]

## Sheet: lucene236971349185271.xls
Additional file 5. Insertion of extrachromosomal elements in Xff 4834-R genome and related enzymes.
Kind of sequence	Description1	locus_tag	position		strand	length (bp)	additional information
			begin	end
Insertion Sequences	ISXac2	XFF4834R_plc00300	22350	22967	+	618	degenerated copy of transposase, transposase truncated in the N-terminal part
		XFF4834R_pla00320	23081	24277	-	1197	degenerated copy of transposase, orf1 present and two nucleotides insertionat positions 23342-23341 on plamsid acreated a frameshift in orf2
		XFF4834R_plc00440	36201	37395	-	1195	degenerated copy of transposase, orf1 present and one mutation at position 37060 on plasmid c created a stop in orf2
	ISXax1	XFF4834R_pla00150	10323	11651	+	1329	putative functional transposase
		XFF4834R_plc00190	14166	15494	+	1329	putative functional transposase
		XFF4834R_plc00110	5669	6998	+	1330	putative functional transposase
		XFF4834R_chr01060	128206	129544	+	1339	degenerated copy of transposase, frameshift at position 128812
		XFF4834R_chr01070	129979	131307	+	1329	putative functional transposase
		XFF4834R_chr03200	371296	372624	+	1329	putative functional transposase
		XFF4834R_chr05730	653199	654528	+	1330	putative functional transposase
		XFF4834R_chr05850	660435	661191	+	757	degenerated copy of transposase, transposase truncated in the C-terminal part
		XFF4834R_chr05860	661192	661948	-	757	degenerated copy of transposase, transposase truncated in the C-terminal part
		XFF4834R_chr10910	1223633	1224961	+	1329	putative functional transposase
		XFF4834R_chr10970	1229214	1230542	-	1329	putative functional transposase
		XFF4834R_chr13530	1554305	1555633	-	1329	putative functional transposase
		XFF4834R_chr13600	1564277	1565605	-	1329	putative functional transposase
		XFF4834R_chr13770	1577215	1578543	+	1329	putative functional transposase
		XFF4834R_chr13920	1593223	1594551	+	1329	putative functional transposase
		XFF4834R_chr14490	1659059	1659221	-	163	degenerated copy of transposase, small fragment of transposase
		XFF4834R_chr16500	1904699	1906027	-	1329	putative functional transposase
		XFF4834R_chr17560	2005649	2006977	+	1329	putative functional transposase
		XFF4834R_chr19040	2181308	2182636	-	1329	putative functional transposase
		XFF4834R_chr19460	2240715	2242043	-	1329	putative functional transposase
		XFF4834R_chr19590	2253284	2254612	-	1329	putative functional transposase
		XFF4834R_chr20580	2381766	2383094	+	1329	putative functional transposase
		XFF4834R_chr22420	2582486	2583814	-	1329	putative functional transposase
		XFF4834R_chr22440	2583813	2584400	+	588	degenerated copy of transposase, transposase truncated in the N-terminal part
		XFF4834R_chr23810	2749221	2750549	+	1329	putative functional transposase
		XFF4834R_chr25080	2899390	2900718	+	1329	putative functional transposase
		XFF4834R_chr26370	3047129	3047829	+	701	degenerated copy of transposase, transposase truncated in the C-terminal part
		XFF4834R_chr26380	3048263	3048465	+	203	degenerated copy of transposase, transposase truncated in the N-terminal part
		XFF4834R_chr26590	3070231	3071560	-	1330	degenerated copy of transposase,frameshift at position 3070836
		XFF4834R_chr27330	3151244	3152574	+	1331	degenerated copy of transposase with two predicted peptides (start 3151244 - stop 3151978 and start 3151930 - stop 3152574)
		XFF4834R_chr28960	3334851	3336179	-	1329	putative functional transposase
		XFF4834R_chr29500	3389716	3391044	-	1329	putative functional transposase
		XFF4834R_chr30040	3452923	3454251	-	1329	putative functional transposase
		XFF4834R_chr32030	3678203	3679531	+	1329	putative functional transposase
		XFF4834R_chr32240	3701065	3702393	-	1329	putative functional transposase
		XFF4834R_chr32310	3715982	3717310	-	1329	putative functional transposase
		XFF4834R_chr33760	3896571	3897899	+	1329	putative functional transposase
		XFF4834R_chr35070	4074012	4075341	-	1330	putative functional transposase
		XFF4834R_chr36730	4251688	4253016	+	1329	putative functional transposase
		XFF4834R_chr37250	4307786	4309114	+	1329	putative functional transposase
		XFF4834R_chr38540	4446772	4448100	-	1329	putative functional transposase
		XFF4834R_chr38600	4452891	4454219	+	1329	putative functional transposase
		XFF4834R_chr40060	4629186	4630514	-	1329	putative functional transposase
		XFF4834R_chr41870	4869091	4870419	-	1329	putative functional transposase
		XFF4834R_chr42670	4948169	4949497	-	1329	putative functional transposase
		XFF4834R_chr42690	4949502	4950093	+	592	degenerated copy of transposase, transposase truncated in the N-terminal part
	ISXcd1	XFF4834R_pla00210	13420	13625	+	206	degenerated copy of transposase, small fragment of transposase
		XFF4834R_plc00320	26508	27702	-	1195	putative functional transposase
		XFF4834R_chr05810	657501	658695	-	1195	putative functional transposase
		XFF4834R_chr14980	1718965	1720159	-	1195	putative functional transposase
		XFF4834R_chr15540	1795601	1796795	+	1195	putative functional transposase
		XFF4834R_chr15770	1823182	1824376	-	1195	putative functional transposase
		XFF4834R_chr25030	2897371	2898565	-	1195	putative functional transposase
	ISXfu1	XFF4834R_chr00630	73609	74770	+	1162	putative functional transposase
		XFF4834R_chr01020	125956	127117	+	1162	putative functional transposase
		XFF4834R_chr01560	193937	195098	-	1162	putative functional transposase
		XFF4834R_chr01810	218238	219402	+	1165	degenerated copy of transposase, three single nucleotide insertions in transposase CDS at positions 218722, 218728 and 218797
		XFF4834R_chr03220	372983	374143	+	1161	putative functional transposase, one sinle deletion in the sequence flanking the transposase at position 374071
		XFF4834R_chr04690	538530	539156	+	627	degenerated copy of transposase, transposase truncated in the C-terminal part
		XFF4834R_chr04700	539159	539407	+	249	degenerated copy of transposase, transposase truncated in the C-terminal part
		XFF4834R_chr04710	539408	539785	+	378	degenerated copy of transposase, transposase truncated in the N-terminal part
		XFF4834R_chr04720	539786	540322	+	537	degenerated copy of transposase, transposase truncated in the N-terminal part
		XFF4834R_chr05750	654530	654787	+	258	degenerated copy of transposase, transposase truncated in the N-terminal part
		XFF4834R_chr05890	663451	664611	+	1161	degenerated copy of transposase, one nucleotide deletion in transposase CDS at position 664164
		XFF4834R_chr10900	1222776	1223632	+	857	degenerated copy of transposase, transposase truncated in the C-terminal part
		XFF4834R_chr10960	1228451	1229218	+	768	degenerated copy of transposase, transposase truncated in the C-terminal part
		XFF4834R_chr15870	1832677	1833837	+	1161	putative functional transposase, one sinle deletion in the sequence flanking the transposase at position 1833765
		XFF4834R_chr18890	2165981	2167142	+	1162	putative functional transposase
		XFF4834R_chr19480	2242050	2243103	-	1054	putative functional transposase , truncated in the sequence flanking the transposase and the right IR
		XFF4834R_chr19560	2251282	2252444	+	1163	putative functional transposase, one single insertion in the sequence flanking the transposase at position 2255335
		XFF4834R_chr20570	2380976	2381766	+	791	degenerated copy of transposase, transposase truncated in the C-terminal part
		XFF4834R_chr25900	2997342	2998503	+	1162	putative functional transposase
		XFF4834R_chr27340	3152577	3153643	-	1067	degenerated copy of transposase, transposase truncated in the C-terminal part
		XFF4834R_chr28490	3281270	3282430	-	1161	putative functional transposase, one sinle deletion in the sequence flanking the transposase at position 3281342
		XFF4834R_chr28980	3336177	3337271	-	1095	putative functional transposase , truncated in the sequence flanking the transposase and the right IR
		XFF4834R_chr31100	3578246	3579407	-	1162	putative functional transposase
		XFF4834R_chr39740	4576878	4578038	+	1161	degenerated copy of transposase, one nucleotide deletion in transposase CDS at position 4577591
		XFF4834R_chr40770	4719478	4720640	+	1163	degenerated copy of transposase, one nucleotide insertion in transposase CDS at position 4720042
		XFF4834R_chr42000	4880080	4881239	+	1160	putative functional transposase, two single nucleotide deletions at position 4881132 and 4881167
	ISXfu2	XFF4834R_pla00280	21128	22284	-	1157	putative functional transposase
		XFF4834R_chr01510	190233	191389	+	1157	putative functional transposase
		XFF4834R_chr03250	374890	376046	+	1157	putative functional transposase
		XFF4834R_chr03800	434291	435447	-	1157	putative functional transposase
		XFF4834R_chr04050	455224	456380	-	1157	putative functional transposase
		XFF4834R_chr04680	537317	538273	-	957	degenerated copy of transposase, transposase truncated in the N-terminal part
		XFF4834R_chr04740	541369	542525	-	1157	putative functional transposase
		XFF4834R_chr05760	654792	655948	+	1157	putative functional transposase
		XFF4834R_chr08910	1031384	1032540	+	1157	putative functional transposase
		XFF4834R_chr09220	1063619	1064775	+	1157	putative functional transposase
		XFF4834R_chr10870	1220913	1222069	-	1157	putative functional transposase
		XFF4834R_chr11380	1270755	1271911	+	1157	putative functional transposase
		XFF4834R_chr12780	1451626	1452783	+	1158	degenerated copy of transposase, one nucleotide insertion in transposase CDS at position 1452235
		XFF4834R_chr13160	1499960	1501114	-	1155	degenerated copy of transposase, two nucleotides deletion in transposase CDS at positions 1500421-1500422
		XFF4834R_chr13890	1588525	1589681	-	1157	putative functional transposase
		XFF4834R_chr15890	1833842	1834168	-	327	degenerated copy of transposase, transposase truncated in the N-terminal part
		XFF4834R_chr19510	2243335	2244491	-	1157	putative functional transposase
		XFF4834R_chr20880	2418938	2420094	-	1157	putative functional transposase
		XFF4834R_chr24830	2867493	2868649	-	1157	putative functional transposase
		XFF4834R_chr25120	2902672	2903827	-	1156	degenerated copy of transposase, one nucleotide deletion in transposase CDS at position 2902886
		XFF4834R_chr25130	2904075	2905231	+	1157	putative functional transposase
		XFF4834R_chr25410	2935990	2937146	-	1157	putative functional transposase
		XFF4834R_chr25580	2964581	2965737	+	1157	putative functional transposase
		XFF4834R_chr25850	2994357	2995513	-	1157	putative functional transposase
		XFF4834R_chr25930	2999636	3000792	+	1157	putative functional transposase
		XFF4834R_chr26390	3048465	3048862	+	398	degenerated copy of transposase, transposase truncated in the N-terminal part
		XFF4834R_chr31860	3657242	3658398	+	1157	putative functional transposase
		XFF4834R_chr32050	3680276	3681432	-	1157	putative functional transposase
		XFF4834R_chr34020	3930499	3931655	-	1157	putative functional transposase
		XFF4834R_chr38120	4404268	4405418	+	1151	degenerated copy of transposase, two nucleotides deletion in transposase at position 4404960-1 and four nucleotides deletion in the right IR.
		XFF4834R_chr41980	4878919	4880075	-	1157	putative functional transposase
		XFF4834R_chr42020	4882274	4883430	+	1157	putative functional transposase
		XFF4834R_chr42710	4950211	4951367	+	1157	putative functional transposase
IS remnants	(IS3-family)	XFF4834R_chr00600	71570	71793	-	224	degenerated copy of transposase, transposase truncated in the C-terminal part
		XFF4834R_chr19580	2252682	2253283	-	602	degenerated copy of transposase, transposase truncated in the N-terminal part
		XFF4834R_chr19610	2254616	2255101	-	486	degenerated copy of transposase, transposase truncated in the C-terminal part
		XFF4834R_chr23800	2748529	2749215	-	687	degenerated copy of transposase, transposase truncated in the N-terminal part
		XFF4834R_chr23840	2751921	2752406	-	486	degenerated copy of transposase, transposase truncated in the C-terminal part
		XFF4834R_chr31840	3655427	3655930	-	504	degenerated copy of ISRso12 transposase orfB, stop at position 3655577
		XFF4834R_chr31850	3655981	3656274	-	291	putative ISRso12 transposase orfA protein
		XFF4834R_chr32010	3677685	3677852	+	168	degenerated small fragment of of orfB of ISRso12
		XFF4834R_chr32020	3677896	3678162	+	267	degenerated copy of transposase, transposase truncated in the C-terminal part
	(IS5-family)	XFF4834R_chr00620	72797	73526	+	730	degenerated copy of transposase, transposase truncated in the N-terminal part
	(IS1595-family)	XFF4834R_chr05870	661925	662488	-	564	degenerated copy of transposase, transposase truncated in the C-terminal part
		XFF4834R_chr16410	1897626	1897982	-	357	degenerated small fragment
sequences of phage-origin	phage integrases	XFF4834R_chr04670	536106	537152	+	1044	putative functional integrase
		XFF4834R_chr11010	1231499	1233031	-	1530	putative functional integrase
		XFF4834R_chr11280	1257638	1257781	-	144	integrase truncated in the N-terminal part
		XFF4834R_chr13420	1540424	1541854	+	1428	putative functional integrase
		XFF4834R_chr25960	3001106	3001756	+	648	putative functional integrase
		XFF4834R_chr28510	3282864	3284312	-	1446	putative functional integrase
		XFF4834R_chr32790	3777169	3777600	+	432	integrase truncated in N-terminal, no functional integrase domain conserved
		XFF4834R_chr36770	4254249	4255439	-	1188	putative functional integrase
	phage phiLf genes	XFF4834R_chr22290	2575836	2576228	+	390	Putative filamentous phage phiLf related protein (ORF 112)
		XFF4834R_chr22310	2576626	2577948	-	1320	hypothetical filamentous phage protein I
		XFF4834R_chr22320	2577950	2578270	-	318	putative filamentous phage phiLf protein VI
		XFF4834R_chr22330	2578281	2579348	-	1065	hypothetical filamentous phage phiLf adsorption protein III
		XFF4834R_chr22340	2579451	2579579	-	126	putative filamentous phage phiLf major coat protein VIII
		XFF4834R_chr22350	2579611	2579727	-	114	putative filamentous phage phiLf minor coat protein IX
		XFF4834R_chr22360	2579866	2580162	-	294	putative Phage DNA binding/helix destabilising (slight homology with PhiLf protein V)
		XFF4834R_chr22370	2580159	2581268	-	1107	hypothetical phage-related protein (phage replication protein)
		XFF4834R_chr22400	2581792	2582187	+	393	putative filamentous phage replication initiation fragment (slight homology with both PhiLf protein II or Cf1 protein)
		XFF4834R_chr22410	2582216	2582509	+	291	putative filamentous phage phiLf related protein (homology with phage PhiLf ORF112)
	other phage-related genes	XFF4834R_chr27760	3206114	3206392	-	276	probable RNA-binding protein Hfq (host factor for RNA phage Q beta replication)
		XFF4834R_chr42180	4908554	4909105	+	549	putative microcystin-dependent protein (IPRO11083: bacteriophage T4-related protein or plante-microbe interaction related protein)
		XFF4834R_chr42190	4909174	4909701	+	525
		XFF4834R_chr42200	4909762	4910298	+	534
Insertion of sequences of plasmidic origin in the chromosome	conserved hypothetical protein	XFF4834R_chr42370	4920763	4921890	+	1125	fused protein orthologous to XAC4353, XCV4465, XCC4219 in N-terminal and to pXcB_p01, XCVc0001, XACa0001 and XALp_3194 in C-terminal
	Abi-like protein	XFF4834R_chr42380	4922848	4923471	+	621	orthologous to pXcB_p36
	probable plasmid partitioning protein	XFF4834R_chr42390	4923584	4924216	+	630	orthologous to pXcB_p35, XACa004 and XALp_3174
	conserved hypothetical protein	XFF4834R_chr42400	4924209	4924541	+	330	orthologous to pXcB_p34
	conserved hypothetical protein	XFF4834R_chr42410	4924629	4924892	+	261	orthologous to pXcB_p33, XCVd0100, XACb0058 and XAPC_4407
	putative zeta toxin of the postsegregational killing system	XFF4834R_chr42420	4924899	4926086	+	1185	orthologous to pXcB_p32, XCVd0099, XACb0057 and XAPC_4408
	resolvase	XFF4834R_chr42430	4926531	4927493	+	960	orthologous to XAUB_39820 (99% aa identity) of Xfu 11122, XCVc0008 (98% aa identity) and pXcB_p29 (98% aa identity).
	RelB antitoxin	XFF4834R_chr42440	4927602	4927871	+	267	orthologous to RBRH_01215 (91% aa identity) of Burkholderia rhizoxinica, such gene can be plasmidic but also chromosomic according to IPR007337.
	plasmid stabilisation system	XFF4834R_chr42450	4927858	4928139	+	279	orthologous to Alide_4468 (90% aa identity) of Alicycliphilus denitrificans.
	conserved hypothetical protein	XFF4834R_chr42460	4928277	4928666	-	387	orthologous to XCVc0010 (98% aa identity), pXcB_p26 (97% aa identity) and XACa0021b(94% aa identity).
	hypothetical protein	XFF4834R_chr42470	4928676	4929383	-	705	orthologous to XCVc0013 (92% aa identity on 90% of the length) and pXcB_p25 (91% aa identity on 89% of the length).
	hypothetical protein	XFF4834R_chr42480	4929380	4929763	-	381	orthologous to XACb0024 (98% aa identity), XACa0013 (98% aa identity), XCVc0014 (63% aa identity ; 77% nt identity) and pXcB_p24 ( 63% aa identity, less than 75% nt identity).
	hypothetical protein	XFF4834R_chr42490	4930172	4930567	+	393	orthologous to XCVc0015 (98% aa identity ; 98% nt identity)), pXcB_p23 (98% aa identity ; 97% nt identity), and XACb0025
	hypothetical protein	XFF4834R_chr42500	4930641	4930934	+	291	orthologous to XCVc0016
	putative plasmid stabilisation system protein	XFF4834R_chr42510	4930931	4931224	+	291	orthologous to XCVc0017
	putative secreted protein	XFF4834R_chr42520	4931337	4931957	+	618	orthologous to XCVc0018 and XACb0028
	putative secreted protein	XFF4834R_chr42530	4931961	4932497	+	534	orthologous to XCVc0019
	hypothetical protein	XFF4834R_chr42540	4932569	4932766	+	195	orthologous to XCVc0020
	putative TraB protein	XFF4834R_chr42550	4932770	4934344	+	1572	orthologous to pXcB_p22, XCVc0021, XACb0030, XALp_3177and XALq_3214
	putative TrwC relaxase	XFF4834R_chr42560	4934358	4937300	+	2940	orthologous to XCVc0022, XACb0031, XALq_3215 and XALp_3178
	putative methyl-accepting chemotaxis protein	XFF4834R_chr42570	4937521	4939770	+	2247	orthologous to XALc_2151 and XALc_2152
	plasmide stability superfamily protein	XFF4834R_chr42580	4940252	4940536	-	282	orthologous to pXcB_p20
	hypothetical protein	XFF4834R_chr42590	4940536	4940823	-	285	orthologous to pXcB_p19
	hypothetical protein	XFF4834R_chr42600	4940955	4941353	-	396	orthologous to pXcB_p18
	transposase TnpA	XFF4834R_chr42610	4941389	4944418	-	3027	orthologous to pB8_0042
	resolvase TnpR	XFF4834R_chr42620	4944415	4945008	-	591	orthologous to pB8_0052
	hypothetical protein	XFF4834R_chr42630	4945220	4945474	+	252	putative plasmid stability protein
	hypothetical protein	XFF4834R_chr42640	4945471	4945755	+	282	nuclease domain and partial similarity with plasmid stability protein
	Xanthomonas outer protein AF, type III effector XopAF	XFF4834R_chr42650	4947239	4947628	+	387	orthologous to XAUC_00300 (99% aa identity) of Xfu 10535 and shares 67% aa identity with HopAF1 of P. savastanoï pv. savastanoï.
	ISXax1	XFF4834R_chr42670	4948169	4949497	-	1329	orthologous to XCVc0009
	ISXfu2	XFF4834R_chr42710	4950211	4951367	+	1157	orthologous to a transposase gene in Xfu 10535 (no inverted sequences available in the draft sequence of the genome)
	hypothetical protein	XFF4834R_chr42730	4951377	4951724	-	345	orthologous to pXcB_p03 (100% aa identity on 93% of the length) and XCVc004 (99% aa identity on 73% of the length).
	putative Type-2 restriction endonuclease BsuBI/PstI	XFF4834R_chr42740	4951849	4952112	+	261	C-terminal fragment of HMPREF9080_02645, encoding a BsuBI/PstI restriction endonuclease (59% aa identity on the74 % of the length) in Cardiobacterium valvarum.
	putative partition protein A	XFF4834R_chr42750	4952141	4952770	+	627	orthologous to pXcB_p38 and XACa0041
	parG family protein	XFF4834R_chr42760	4952767	4953021	+	252	According to pfam09274, this parG family member is a component of the DNA partition complex of the multidrug resistance plasmid TP228.
	hypothetical protein	XFF4834R_chr42770	4953161	4953553	+	390	orthologous to XAUC_37120 (98% aa identity) of Xfu 10535 and to XAUB_39570 (96% aa identity)
	hypothetical protein	XFF4834R_chr42780	4953589	4953957	+	366	orthologous to XACa0003
Recombinases	resolvase N-terminal fragment, pseudogene	XFF4834R_pla00170	11628	11897	-	270	resolvase truncated in the C-terminal part
	site-specific recombinase, resolvase	XFF4834R_plb00060	5037	5588	-	549	putative functional resolvase
	resolvase	XFF4834R_plb00130	10035	10925	-	888	putative functional resolvase
	resolvase	XFF4834R_plb00140	11013	11981	-	966	putative functional resolvase
	resolvase	XFF4834R_plc00220	16146	16841	+	693	putative functional resolvase
1A name of IS is given when the nucleotic sequence shares more than 95% identity with a known IS. If not and when, at least, a complete IS is present in the genome, a new IS is described. For remnants that share less than 95% of nucleotidic with a known IS, the IS-family name of the most closely related IS is given.
ISXac2 (da Silva et al 2002) belongs to IS3 family and IS407 group and has been described in X. axonopodis pv citri strain 306. ISXac2 contains 2 ORF (88 and 319 aa) that encode a fused transposase of 362 aa.
ISXax1 (Alavi et al., 2007) belongs to the IS256 family. There are 36 complete copies of ISXax1 in CFBP4834-R genome with a putative functional transposase gene (408 aa, annotated TXax1). Three copies are plasmidic. Ten additional partial sequences of ISXax1 are present in CFBP4834-R genome.
ISXcd1 (Lee and Lin, 2000) contains 2 ORF (peptide 1 and peptide 2 with 88 and 275 aa, respectively) encoding afused transposase (frameshift at position 334-337) in X. axonopodis pv. dieffenbachiae. ISXcd1 belongs to IS3 family and IS407 group.
ISXfu1 (https://www-is.biotoul.fr// accession number: FO203524) has 92% nucleotide identity with IS1051 that belongs to IS5 family and IS5 group. ISXfu1 is 1162 bp long and encodes a 327 aa long transposase.
ISXfu2 (FO203525) shares 92% nucleotidic identity with ISXo1 that belongs to IS5 family and IS5 group. ISXfu2 is 1157 bp long and encodes a 326 aa transposase.
Members of IS3-family are characterised by lengths of between 1200 and 1550 bp and inverted terminal repeats in the range of 20-40 bp. These repeats are variable but clearly related. The majority of the elements terminate with 5'-TG-----CA-3' and present an internal block of G/C residues of variable length. IS3-family members generally have two consecutive and partially overlapping reading frames…
The majority of IS of IS5-family carry only a single orf. Their lengths range from 850 bp to 1643 bp. Some IS of the family can contain other as yet uncharacterised genes. The major feature which defines this group is the similarities between their putative Tpases that exhibit a spacing between the N3 and C1 domains of approximately 40 residues, a distance more consistent with the canonical DDE m…
Members of IS256-family have lengths of between 1298 bpto 1486 bp. Members carry related inverted terminal repeats of between 24 and 41 bp, and most generate 8 bp direct target repeats. They have also appear to carry internal IRs close to the ends. A single long orf carrying a potential DDE motif with a spacing of 112 residues between the second D and E residues together with a correctly placed K…
2 TnpA and TnpR share aa 91% identity with homologs in lncP-1beta multiresistance plasmid pB8 that was isolated from an uncultured host. The p8B plasmid carries a transposon encoding a small multidrug resistance efflux protein, in which tnpA and tnpR are related to Tn5501 of P. putida. TnpA and TnpR sequences share also homolgy with plant pathogenic bacteria , i. e., X. arboricola pv. pruni (88% …
